# Supplementary material for: A taxonomic revision of the genus Angelica (Apiaceae) in Taiwan with a new species A. aliensis
Source: Bot Stud. 2024 Jan 22;65:3. doi: 10.1186/s40529-023-00407-7 (PMC10803708; doi:10.1186/s40529-023-00407-7)
Supplement: Supplementary file 2 — Additional file 2. Alignment, ML tree, and BI tree files of cpDNA. [file 40529_2023_407_MOESM2_ESM.txt]

#NEXUS
[ Title fasta file]
begin data;
   dimensions ntax=64 nchar=896;
   format missing=? gap=- matchchar=. datatype=nucleotide;
   matrix

[!Domain=Data;]
JF279388
------------------------------tgaaaatacaatc--aaaaaaaaagatagataaatgtcaaaatttataga
ccacctcttcgttcttatgttatcgacttttaaatcaaaacccct-attcttattatatcaaagagaattcaagga----
----atcccatcatttgg-------ataatataaggtaaaaatcaaaccgctcggacaaaaacaaatttatcgacttatc
acgatgaattatatttgttcgatacactgttgtcaatataaatgttgagaaaataatacaacggaaaaacaaaataaata
taaatggaatttttttcaatactatt-aaaaaagggcttgtgttggattggcactacatagctgaaaaaagtttagat--
-------agaggaataaaaaaataccaagtag-aaaaaaatatcagattgaatcaataatcaataataagtaa-------
ctagaataaaaaagggaggatttcttgg--------------tattagtattcaacgaaaaccgaccaattgaaggaact
ccaagaattttatatttc----------------------------taggatcaagcaactcgagttttgtcgttctaga
acatgagattttatagaagcaatgaaaaatagatatgagtagaatccaaaaaaggaaaaaag------tatatatataaa
tacaaaaatttatataagaattactatccctttctatttctttatttccttaattcaa------ttttgtttgattagga
c-------------------------------------------------------------------------------
-----------acaag
KT781591
tgagttagcaacccaaatataaaaagtttatgaaaatacaatcaaaaaaaaaaagatagataaatgtcaaaatttataga
ccacctcttcgttcttatgttatcgacttttaaatcaaaacccct-attcttattatatcaaagagaattcaagga----
----atcccatcatttga-------ataatataaggtaaaaatcaaaccgctcggacaaaaacaaatttatcgacttatc
acgatgaattatatttgttcgatacactgttgtcaatataaatgttgagaaaataatacaacggaaaaacaaaataaata
taaatgtaatttttttcaatactatt-aaaaaagggcttgtgttggattggcactacatagctgaaaaaagtttagat--
-------agaggaataaaaaaataccaagtag-aaaaaaatatcagattgaatcaataatcaataataagtaa-------
ctagaataaaaaagggaggattccttggttat------tacttattagtattcaacgaaaaccgaccaattgaaggaact
cccggaattttatatttc----------------------------taggatcaagcaactcgagttttgtcgttctaga
acatgagattttatagaagcaatgaaaaatagatatgagtagaatccaaaaaaggaaaaaag------tatatatataaa
tacaaaaatttatataagaattactatccccttctatttctttatttccttaattcaa------ttttgtttgattagga
ccaagttacttaaaaacctctgccttttttaaaagataccgaacagttcctgtgggctgagcgcccttttcaaggaaata
tagaatagcaggaacg
KX118044
tgagttagcaacccaaatataaaaagtttatgaaaatacaatc-aaaaaaaaaagatagataaatgtcaaaatttataga
ccacctcttcgttcttatgttatcgacttttaaataaaaacccct-attcttattatatcaaagagaattcaagga----
----atcccatcatttga-------ataatataaggtaaaaatcaaaccgctcggacaaaaacaaatttatcgacttatc
acgatgaattatatttgttcgatacactgttgtcaatataaatgttgagaaaataatacaacggaaaaacaaaataaata
taaatggaatttttttcaatactatt-aaaaaagggcttgtgttggattggcactacatagctgaaaaaagtttagat--
-------agaggaataaaaaaataccaagtag-aaaaaaatatcagattgaatcaataatcaataataagtaa-------
ctagaataaaaaagggaggattccttggttat------tacttattagtattcaacgaaaaccgaccaattgaaggaact
cccggaattttatatttc----------------------------taggatcaagcaactcgagttttgtcgttctaga
acatgag----------agcaatgaaaaatagatatgagtagaatccaaaaaaggaaaaaag------tatatatataaa
tacaaaaatttatataagaattactatccctttctatttctttatttccttaattcaa------ttttgtttgattagga
ccaagttacttaaaaacctctgccttttttaaaagataccgaacagttcctgtgggctgagcgcccttttcaaggaaata
tagaatagcaggaacg
KX352468
tgagttagcaacccaaatagaaaaagtttatgaaaatacaatc--aaaaaaaaagatagataaatgtcaaaatttataga
ccacctcttcgttcttatgttatcgacttttaaatcaaaacccct-attcttattatatcaaagagaattcaagga----
----atcccatcatttga-------ataatataaggtaaaaatcaaaccgctcggacaaaaataaatttatcgacttatc
acgatgaattatatttgttcgatacactgttgtcaatataaatgttgagaaaataatacaacggaaaaacaaaataaata
taaatggaatttttttcaatactattaaaaaaagggcttgtgttggattggcactacatagctgaaaaaagtttagat--
-------agaggaataaaaaaataccaagtag-aaaaaaatatcagattgaatcaataatcaataataagtaa-------
ctagaataaaaaagggaggattccttggttat------tacttattagtattcaacgaaaaccgaccaattgaaggaact
cccagaattttatatttc----------------------------taggatcaagcaactcgagttttgtcgttctaga
acatgagattttatagaagcaatgaaaaatagatatgagtagaatccaaaaaaggaaaaaag------tatatatataaa
tacaaaaatttatataagaattactatccctttctatttctttatttccttaatttaa------ttttgtttgattagga
ccaagttacttaaaaacctctgccttttttaaaagataccgaacagttcctgtgggctgagcgcccttttcaaggaaata
tagaatagcaggaacg
MH793272
tgagttagcaacccaaatataaaaagtttatgaaaatacaatc-aaaaaaaaaagatagataaatgtcaaaatttataga
ccacctcttcgttcttatgttatcgacttttaaataaaaacccct-attcttattatatcaaagagaattcaagga----
----atcccatcatttga-------ataatataaggtaaaaatcaaaccgctcggacaaaaacaaatttatcgacttatc
acgatgaattatatttgttcgatacactgttgtcaatataaatgttgagaaaataatacaacggaaaaacaaaataaata
taaatggaatttttttcaatactatt-aaaaaagggcttgtgttggattggcactacatagctgaaaaaagtttagat--
-------agaggaataaaaaaataccaagtag-aaaaaaatatcagattgaatcaataatcaataataagtaa-------
ctagaataaaaaagggaggattccttggttat------tacttattagtattcaacgaaaaccgaccaattgaaggaact
cccggaattttatatttc----------------------------taggatcaagcaactcgagttttgtcgttctaga
acatgag----------agcaatgaaaaatagatatgagtagaatccaaaaaaggaaaaaag------tatatatataaa
tacaaaaatttatataagaattactatccctttctatttctttatttccttaattcaa------ttttgtttgattagga
ccaagttacttaaaaacctctgccttttttaaaagataccgaacagttcctgtgggctgagcgcccttttcaaggaaata
tagaatagcaggaacg
MN631000
tgagttagcaacccaaatataaaaagtttatgaaaatacaatc-aaaaaaaaaagatagataaatgtcaaaatttataga
ccacctcttcgttcttatgttatcgacttttaaatcaaaacccct-attcttattatatcaaagagaattcaagga----
----atcccatcatttga-------ataatataaggtaaaaatcaaaccgctcggacaaaaacaaatttatcgacttatc
acgatgaattatatttgttcgatacactgttgtcaatataaatgttgagaaaataatacaacggaaaaacaaaataaata
taaatggaatttttttaaatactatt-aaaaaaaggcttgtgttggattggcactacatagcttaaaaaagtttagattt
tagatagaggaataaaaaaaaataccaagtag-aaaaaaatatcagattgaatcaataatcaataataagtaa-------
ctagaataaaaaagggaggattccttggttat------tacttatta-tattcaacgaaaaccgaccaattgaaggaact
cccagaattttatatttc----------------------------taggatcaagcaactcgagttttgtcgttctaga
acatgagattttatagaagcaatgaaaaatagatatgagtagaatccaaaaaaggaaaaaag------tatatatataaa
tacaaaaatttatataagaattactatcccttgctatttctttatttcattaattcaa------ttttgtttgattagga
ccaagttacttaaaaacctctgccttttttaaaagataccgaacagttcctgtgggctgagcgcccttttcaaggaaata
tagaatagcaggaacg
MT561045
tgagttagcaacccaaatataaaaagtttatgaaaatacaata--aaaaaaaaagatagataaatgtcaaaatttataga
ccacctcttcgttcttatgttatcgacttttaaatcaaaacccctaattcttattatatcaaagagaattcaagga----
----atcccatcatttga-------ataatataaggtaaaaatcaaaccgctcggacaaaaacaaatttatcgacttatc
acgatgaattatatttgttcgatacactgttgtcaatataaatgttgagaaaataatacaacggaaaaacaaaataaata
taaatagaattttttttaatactatt-aaaaaagggcttgtgttggattggcactacatagctgaaaaaagtttagat--
-------agaggaataaaaaaataccaagtag-aaaaaaatatcagattgaatcaataatcaataataagtaa-------
ctagaataaaaaagggaggattccttggttat------tacttattagtattcaacgaaaaccgaccaattgaaggaact
cccataattttatattta----------------------------taggatcaagcaactcgagttttgtcgttctaga
acatgagattttatagaagcaatgaaaaatagatatgagtagaatcc-aaaaaggaaaaaag------tatatatataaa
tacaaaaattaatataagaattactatccctttctatttatttatttccttaattcaa------ttttgtttgattagga
ccaagttacttaaaaacctctgccttttttaaaagataccgaacagttcctgtgggctgagcgcccttttcaaggaaata
tagaatagcaggaacg
MT921959
tgagttagcaacccaaatataaaaagtttatgaaaatacaat---aaaaaaaaagatagataaatgtcaaaatttataga
ccacctcttcgttcttatgttatcgacttttaaatcaaaacccctaattcttattatatcaaagagaattcaagga----
----atcccatcatttga-------ataatataaggtaaaaatcaaaccgctcggacaaaaacaaatttatcgacttatc
acgatgaattatatttgttcgatacactgttgtcaatataaatgttgagaaaataatacaacggaaaaacaaaataaata
taaatggaatttttttcaatactatt-aaaaaagggcttgtgttggattggcactacatagctgaaaaaagtttagat--
-------agaggaataaaaaaataccaagtag-aaaaaaatatcagattgaatcaataatcaataataagtaa-------
ctagaataaaaaagggaggattccttggttat------tacttattagtattcaacgaaaaccgaccaattgaaggaact
cccataattttatatttc----------------------------taggatcaagcaactcgagttttgtcgttctaga
acatgagattttatagaagcaatgaaaaatagatatgagtagaatccaaaaaaggaaaaaag------tatatatataaa
tacaaaaattaatataagaattactatccctttctatttatttatttccttaattcaa------ttttgtttgattagga
ccaagttacttaaaaacctctgccttttttaaaagataccgaacagttcctgtgggctgagcgcccttttcaaggaaata
tagaatagcaggaacg
MT921961
tgagttagcaacccaaatataaaaagtttatgaaaatacaatc--aaaaaaaaagatagataaatgtcaaaatttataga
ccacctcttcgttcttatgttatcgacttttaaatcaaaacccct-attcttattatatcaaagagaattcaagga----
----atcccatcatttga-------ataatataaggtaaaaatcaaaccgctcggacaaaaacaaatttatcgacttatc
acgatgaattatatttgttcgatacgctgttgtcaatataaatgttgagaaaataatacaacggaaaaacaaaataaata
taaatggaatttttttcaatactatt-aaaaaagggcttgtgttggattggcactacatagctgaaaaaagtttagat--
-------agaggaataaaaaaataccaagtag-aaaaaaatatcagattgaatcaataatcaataataagtaa-------
ctagaataaaaaagggaggattccttggttat------tacttattagtattcaacgaaaaccgaccaattgaaggaact
cccataattttatatttc----------------------------taggatcaagcaactcgagttttgtcgttctaga
acatgagattttatagaagcaatgaaaaatagatatgagtagaatccaaaaaaggaaaaaag--tatatatatatataaa
tacaaaaatttatataagaattactatccctttctatttctttatttccttaattcaa------ttttgtttgattagga
ccaagttacttaaaaacctctgccttttttaaaagataccgaacagttcctgtgggctgagcgcccttttcaaggaaata
tagaatagcaggaacg
MT921969
tgagttagcaacccaaatataaaaagtttatgaaaatacaatc--aaaaaaaaagatagataaatgtcaaaatttataga
ccacctcttcgttcttatgttatcgacttttaaatcaaaacccct-attcttattatatcaaagagaattcaagga----
----atcccatcatttga-------ataatataaggtaaaaatcaaaccgctcggacaaaaacaaatttatcgacttatc
acgatgaattatatttgttcgatacactgttgtcaatataaatgttgagaaaataatacaacggaaaaacaaaataaata
taaatggaatttttttaaatactatt-aaaaaagggcttgtgttggattggcactacatagctgaaaaaagtttagattt
tagatagaggaat-aaaaaaaataccaagtag--aaaaaatatcagattgaatcaataatcaataataagtaa-------
ctagaataaaaaagggaggattccttggttat------tacttattagtattcaacgaaaaccgaccaattgaaggaact
cccagaattttatatttc----------------------------taggatcaagcaactcgagttttgtcgttctaga
acatgatattttatagaagcaatgaaaaatagatatgagtagaatccaaaaaaggaaaaaag------tatatatataaa
tacaaaaatttatataagaattactatccctttctatttctttatttcattaattcaa------ttttgtttgattagga
ccaagttacttaaaaacctctgccttttttaaaagataccgaacagttcctgtgggctgagcgcccttttcaaggaaata
tagaatagcaggaacg
MT921971
tgagttagcaacccaaatataaaaagtttatgaaaatacaatc-aaaaaaaaaagatagatcaatgtcaaaatttataga
ccacctcttcgttcttatgttatcgacttttaaatcaaaacccct-attcttattatatcaaagagaattcaagga----
----atcccatcatttga-------ataatataaggtaaaaatcaaaccgctcggacaaaaacaaatttatcgacttatc
acgatgaattatatttgttcgatacactgttgtcaatataaatgttgagaaaataatacaacggaaaaacaaaataaata
taaatggaatttttttcaatactatt-aaaaaagggcttgtgttggattggcactacatagctgaaaaaagtttagat--
-------agaggaataaaaaaataccaagtagaaaaaaaatatcagattgaatcaataatcaataataagtaa-------
ctagaataaaaaagggaggattccttggttat------tacttattagtattcaacgaaaaccgaccaattgaaggaact
cccagaattttatatttc----------------------------taggatcaagcaactcgagttttgtcgttctaga
acatgagattttatagaagcaatgaaaaatagatatgagtagaatccaaaaaaggaaaaaag------tatatatataaa
aacaaaaatttatataagaattactatccctttctatttatttatttccttaattcaa------ttttgtttgattagga
ccaagttacttaaaaacctctgccttttttaaaagataccgaacagttcctgtgggctgagcgcccttttcaaggaaata
tagaatagcaggaacg
MT921972
tgagttagcaacccaaatataaaaagtttatgaaaatacaatc--aaaaaaaaagatagataaatgtcaaaatttataga
ccacctcttcgttcttatgttatcgacttttaaatcaaaacccct-attcttattatatcaaagagaattcaagga----
----atcccatcatttga-------ataatataaggtaaaaatcaaaccgctcggacaaaaacaaatttattgacttatc
acgatgaattatatttgttcgatacactgttgtcaatataaatgttgagaaaataatacaacggaaaaacaaaataaata
taaatggaatttttttaaatactatt-aaaaaagggcttgtgttggattggcactacatagcttaaaaaagtttagattt
tagatagaggaataaaaaaaaataccaagtag-aaaaaaatatcagattgaatcaataatcaataataagtaa-------
ctagaataaaaaagggaggattccttggttat------tacttatta-tattcaacgaaaaccgaccaattgaaggaact
cccagaattttatatttc----------------------------taggatcaagcaactcgagttttgtcgttctaga
acatgagattttatagaagcaatgaaaaatagatatgagtagaatccaaaaaaggaaaaaag------tatatatataaa
tacaaaaatttatataagaattactatcccttgctatttctttatttcattaattcaa------ttttgtttgattagga
ccaagttacttaaaaacctctgccttttttaaaagataccgaacagttcctgtgggctgagcgcccttttcaaggaaata
tagaatagcaggaacg
MT921974
tgagttagcaacccaaatataaaaagtttatgaaaatacaatc--aaaaaaaaagatagataaatgtcaaaatttataga
ccacctcttcgttcttatgttatcgacttttaaatcaaaacccct-attcttattatatcaaagagaattcaagga----
----atcccatcatttga-------ataatataaggtaaaaatcaaaccgctcggacaaaaacaaatttattgacttatc
acgatgaattatatttgttcgatacactgttgtcaatataaatgttgagaaaataatacaacggaaaaacaaaataaata
taaatggaatttttttaaatactatt-aaaaaagggcttgtgttggattggcactacatagcttaaaaaagtttagattt
tagatagaggaataaaaaaaaataccaagtag-aaaaaaatatcagattgaatcaataatcaataataagtaa-------
ctagaataaaaaagggaggattccttggttat------tacttatta-tattcaacgaaaaccgaccaattgaaggaact
cccagaattttatatttc----------------------------taggatcaagcaactcgagttttgtcgttctaga
acatgagattttatagaagcaatgaaaaatagatatgagtagaatccaaaaaaggaaaaaag------tatatatataaa
tacaaaaatttatataagaattactatcccttgctatttctttatttcattaattcaa------ttttgtttgattagga
ccaagttacttaaaaacctctgccttttttaaaagataccgaacagttcctgtgggctgagcgcccttttcaaggaaata
tagaatagcaggaacg
MT921978
tgagttagcaacccaaatataaaaagtttatgaaaatacaatc--aaaaaaaaagatagataaatgtcaaaatttataga
ccacctcttcgttcttatgttatcgacttttaaatcaaaacccct-attcttattatatcaaagagaattcaagga----
----atcccatcatttga-------ataatataaggtaaaaatcaaaccgctcggacaaaaacaaatttattgacttatc
acgatgaattatatttgttcgatacactgttgtcaatataaatgttgagaaaataatacaacggaaaaacaaaataaata
taaatggaatttttttaaatactatt-aaaaaagggcttgtgttggattggcactacatagcttaaaaaagtttagattt
tagatagaggaataaaaaaaaataccaagtag-aaaaaaatatcagattgaatcaataatcaataataagtaa-------
ctagaataaaaaagggaggattccttggttat------tacttatta-tattcaacgaaaaccgaccaattgaaggaact
cccagaattttatatttc----------------------------taggatcaagcaactcgagttttgtcgttctaga
acatgagattttatagaagcaatgaaaaatagatatgagtagaatccaaaaaaggaaaaaag------tatatatataaa
tacaaaaatttatataagaattactatcccttgctatttctttatttcattaattcaa------ttttgtttgattagga
ccaagttacttaaaaacctctgccttttttaaaagataccgaacagttcctgtgggctgagcgcccttttcaaggaaata
tagaatagcaggaacg
MT921979
tgagttagcaacccaaatataaaaagtttatgaaaatacaatc--aaaaaaaaagatagataaatgtcaaaatttataga
ccacctcttcgttcttatgttatcgacttttaaatcaaaacccct-attcttattatatcaaagagaattcaagga----
----atcccatcatttga-------ataatataaggtaaaaatcaaaccgctcggacaaaaacaaatttattgacttatc
acgatgaattatatttgttcgatacactgttgtcaatataaatgttgagaaaataatacaacggaaaaacaaaataaata
taaatggaatttttttaaatactatt-aaaaaagggcttgtgttggattggcactacatagcttaaaaaagtttagattt
tagatagaggaataaaaaaaaataccaagtag-aaaaaaatatcagattgaatcaataatcaataataagtaa-------
ctagaataaaaaagggaggattccttggttat------tacttatta-tattcaacgaaaaccgaccaattgaaggaact
cccagaattttatatttc----------------------------taggatcaagcaactcgagttttgtcgttctaga
acatgagattttatagaagcaatgaaaaatagatatgagtagaatccaaaaaaggaaaaaag------tatatatataaa
tacaaaaatttatataagaattactatcccttgctatttctttatttcattaattcaa------ttttgtttgattagga
ccaagttacttaaaaacctctgccttttttaaaagataccgaacagttcctgtgggctgagcgcccttttcaaggaaata
tagaatagcaggaacg
MT921985
tgagttagcaacccaaatataaaaagtttatgaaaatacaatc-aaaaaaaaaagatagataaatgtcaaaatttataga
ccacctcttcgttcttatgttatcgacttttaaataaaaacccct-attcttattatatcaaagagaattcaagga----
----atcccatcatttga-------ataatataaggtaaaaatcaaaccgctcggacaaaaacaaatttatcgacttatc
acgatgaattatatttgttcgatacactgttgtcaatataaatgttgagaaaataatacaacggaaaaacaaaataaata
taaatggaatttttttcaatactatt-aaaaaagggcttgtgttggattggcactacatagctgaaaaaagtttagat--
-------agaggaataaaaaaataccaagtag-aaaaaaatatcagattgaatcaataatcaataataagtaa-------
ctagaataaaaaagggaggattccttggttat------tacttattagtattcaacgaaaaccgaccaattgaaggaact
cccggaattttatatttc----------------------------taggatcaagcaactcgagttttgtcgttctaga
acatgag----------agcaatgaaaaatagatatgagtagaatccaaaaaaggaaaaaag------tatatatataaa
tacaaaaatttatataagaattactatccctttctatttctttatttccttaattcaa------ttttgtttgattagga
ccaagttacttaaaaacctctgccttttttaaaagataccgaacagttcctgtgggctgagcgcccttttcaaggaaata
tagaatagcaggaacg
MW284876
tgagttagcaacccaaatataaaaagtttatgaaaatacaatc-aaaaaaaaaagatagataaatgtcaaaatttataga
ccacctcttcgttcttatgttatcgacttttaaatcaaaacccct-attcttattatatcaaagagaattcaagga----
----atcccatcatttga-------ataatataaggtaaaaatcaaaccgctcggacaaaaacaaatttatcgacttatc
acgatgaattatatttgttcgatacactgttgtcaatataaatgttgagaaaataatacaacggaaaaacaaaataaata
taaatgtaatttttttcaatactatt-aaaaaagggcttgtgttggattggcactacatagctgaaaaaagtttagat--
-------agaggaataaaaaaataccaagtag-aaaaaaatatcagattgaatcaataatcaataataagtaa-------
ctagaataaaaaagggaggattccttggttat------tacttattagtattcaacgaaaaccgaccaattgaaggaact
cccggaattttatatttc----------------------------taggatcaagcaactcgagttttgtcgttctaga
acatgagattttatagaagcaatgaaaaatagatatgagtagaatccaaaaaaggaaaaaag------tatatatataaa
tacaaaaatttatataagaattactatccctttctatttctttatttccttaatttaa------ttttgtttgattagga
ccaagttacttaaaaacctctgccttttttaaaagataccgaacagttcctgtgggctgagcgcccttttcaaggaaata
tagaatagcaggaacg
MW429787
tgagttagcaacccaaatataaaaagtttatgaaaatacaatc-aaaaaaaaaagatagataaatgtcaaaatttataga
ccacctcttcgttcttatgttatcgacttttaaatcaaaacccct-attcttattatatcaaagagaattcaagga----
----atcccatcatttga-------ataatataaggtaaaaatcaaaccgctcggacaaaaacaaatttatcgacttatc
acgatgaattatatttgttcgatacactgttgtcaatataaatgttgagaaaataatacaacggaaaaacaaaataaata
taaatggaatttttttaaatactatt-aaaaaagggcttgtgttggattggcactacatagctgaaaaaagtttatattt
tagatagaggaataaaaaaaaataccaagtag-aaaaaaatatcagattgaatcaataatcaataataagtaa-------
ctagaataaaaaagggaggattccttggttat------tacttatta-tattcaacgaaaaccgaccaattgaaggaact
cccataattttatatttc----------------------------taggatcaagcaactcgagttttgtcgttctaga
acatgagattttatagaagcaatgaaaaatagatatgagtagaatccaaaaaaggaaaaaag------tatatatataaa
tacaaaaatttatataagaattactatccctttctatttctttatttcattaattcaa------ttttgtttgattagga
ccaagttacttaaaaacctctgccttttttaaaagataccgaacagttcctgtgggctgagcgcccttttcaaggaaata
tagaatagcaggaacg
MW436378
tgagttagcaacccaaatataaaaagtttatgaaaatacaatc-aaaaaaaaaagatagataaatgtcaaaatttataga
ccacctcttcgttcttatgttatcgacttttaaatcaaaacccct-attcttattatatcaaagagaattcaagga----
----atcccatcatttga-------ataatataaggtaaaaatcaaaccgctcggacaaaaacaaatttatcgacttatc
acgatgaattatatttgttcgatacactgttgtcaatataaatgttgagaaaataatacaacggaaaaacaaaataaata
taaatggaatttttttcaatactatt-aaaaaagggcttgtgttggattggcactacatagctgaaaaaagtttagat--
-------agaggaataaaaaaataccaagtag-aaaaaaatatcagattgaatcaataatcaataataagtaa-------
ctagaataaaaaagggaggattccttggttat------tacttattagtattcaactaaaaccgaccaattgaaggaact
cccggaattttatatttc----------------------------taggatcaagcaactcgagttttgtcgttctaga
acatgagattttatagaagcaatgaaaaatagatatgagtagaatccaaaaaaggaaaaaag------tatatatataaa
tacaaaaatttatataagaattactatccctttctatttctttatttccttaattcaa------ttttgtttgattagga
ccaagttacttaaaaacctctgccttttttaaaagataccgaacagttcctgtgggctgagcgcccttttcaaggaaata
tagaatagcaggaacg
MW436379
tgagttagcaacccaaatataaaaagtttatgaaaatacaatc-aaaaaaaaaagatagataaatgtcaaaatttataga
ccacctcttcgttcttatgttatcgacttttaaatcaaaacccct-attcttattatatcaaagagaattcaagga----
----atcccatcatttga-------ataatataaggtaaaaatcaaaccgctcggacaaaaacaaatttatcgacttatc
acgatgaattatatttgttcgatacactgttgtcaatataaatgttgagaaaataatacaacggaaaaacaaaataaata
taaatgtaatttttttcaatactatt-aaaaaagggcttgtgttggattggcactacatagctgaaaaaagtttagat--
-------agaggaataaaaaaataccaagtag-aaaaaaatatcagattgaatcaataatcaataataagtaa-------
ctagaataaaaaagggaggattccttggttat------tacttattagtattcaacgaaaaccgaccaattgaaggaact
cccggaattttatatttc----------------------------taggatcaagcaactcgagttttgtcgttctaga
acatgagattttatagaagcaatgaaaaatagatatgagtagaatccaaaaaaggaaaaaag------tatatatataaa
tacaaaaatttatataagaattactatccctttctatttctttatttccttaatttaa------ttttgtttgattagga
ccaagttacttaaaaacctctgccttttttaaaagataccgaacagttcctgtgggctgagcgcccttttcaaggaaata
tagaatagcaggaacg
MW436380
tgagttagcaacccaaatataaaaagtttatgaaaatacaatc-aaaaaaaaaagatagataaatgtcaaaatttataga
ccacctcttcgttcttatgttatcgacttttaaatcaaaacccct-attcttattatatcaaagagaattcaaggaatcc
catcatcccatcatttga-------ataatataaggtaaaaatcaaaccgctcggacaaaaacaaatttatcgacttatc
acgatgaattatatttgttcgatacactgttgtcaatataaatgttgagaaaataatacaacggaaaaacaaaataaata
taaatggaatttttttcaatactatt-aaaaaagggcttgtgttggattggcactacatagctgaaaaaagtttagat--
-------agaggaataaaaaaataccaagtag-aaaaaaatatcagattgaatcaataatcaataataagtaa-------
ctagaataaaaaagggaggattccttggttat------tacttattagtattcaacgaaaaccgaccaattgaaggaact
cccggaattttatatttc----------------------------taggatcaagcaactcgagttttgtcgttctaga
acatgagattttatagaagcaatgaaaaatagatatgagtagaatccaaaaaaggaaaaaag------tatatatataaa
tacaaaaatttatataagaattactatccctttctatttctttatttccttaattcaa------ttttgtttgattagga
ccaagttacttaaaaacctctgccttttttaaaagataccgaacagttcctgtgggctgagcgcccttttcaaggaaata
tagaatagcaggaacg
MW436381
tgagttagcaacccaaatataaaaagtttatgaaaatacaatc--aaaaaaaaagatagataaatgtcaaaatttataga
ccacctcttcgttcttatgttatcgacttttaaattaaaacccct-attcttattatatcaaagagaattcaagga----
----atcccatcatttga-------ataatataaggtaaaaatcaaaccgctcggacaaaaataaatttatcgacttatc
acgatgaattatatttgttcgatacactgttgtcaatataaatgttgagaaaataatacaacggaaaaacaaaataaata
taaatggaatttttttcaatactattaaaaaaagggcttgtgttggattggcactacatagctgaaaaaagtttagat--
-------agaggaataaaaaaataccaagtag-aaaaaaatatcagattgaatcaataatcaataataagtaa-------
ctagaataaaaaagggaggattccttggttat------tacttattagtattcaacgaaaaccgaccaattgaaggaact
cccagaattttatatttc----------------------------taggatcaagcaactcgagttttgtcgttctaga
acatgagattttatagaagcaatgaaaaatagatatgagtagaatcc-aaaaaggaaaaaag------tatatatataaa
tacaaaaatttatataagaattactatccctttctatttctttatttccttaattcaa------ttttgtttgattagga
ccaagttacttaaaaacctctgccttttttaaaagataccgaacagttattgtgggctgagcgcccttttcaaggaaata
tagaatagcaggaacg
MW696157
tgagttagcaacccaaatataaaaagtttatgaaaatacaatc--aaaaaaaaagatagataaatgtcaaaatttataga
ccacctcttcgttcttatgttatcgacttttaaatcaaaacccct-attcttattatatcaaagagaattcaagga----
----atcccatcatttga-------ataatataaggtaaaaatcaaaccgctcggacaaaaacaaatttatcgacttatc
acgatgaattatatttgttcgatacactgttgtcaatataaatgttgagaaaataatacaacggaaaaacaaaataaata
taaatggaatttttttcaatactatt-aaaaaagggcttgtgttggattggcactacatagctgaaaaaagtttagat--
-------agagtaataaaaaaataccaagtag-aaaaaaatatcagattgaatcaataatcaataataagtaa-------
ctagaataaaaaagggaggattccttggttat------tacttattagtattcaacgaataccgaccaattgaaggaact
cccataattttatatttc----------------------------taggatcaagcaactcgagttttgtcgttctaga
acatgagattttatagaagcaatgaaaaatagatatgagtagaatccaaaaaagtaaaaaag----tatatatatataaa
tacaaaaatttatataagaattactatccctttctatttctttatttccttaattcaattttgtttttgtttgattagga
ccaagttacttaaaaacctctgccttttttaaaagataccgaacagttcctgtgggctgagcgcccttttcaaggaaata
tagaatagcaggaacg
MW883954
tgagttagcaacccaaatataaaaagtttatgaaaatacaatc-aaaaaaaaaagatagataaatgtcaaaatttataga
ccacctcttcgttcttatgttatcgacttttaaatcaaaacccct-attcttattatatcaaagagaattcaagga----
----atcccatcatttga-------ataatataaggtaaaaatcaaaccgctcggacaaaaacaaatttatcgacttatc
acgatgaattatatttgttcgatacactgttgtcaatataaatgttgagaaaataatacaacggaaaaacaaaataaata
taaatgtaatttttttcaatactatt-aaaaaagggcttgtgttggattggcactacatagctgaaaaaagtttagat--
-------agaggaataaaaaaataccaagtag-aaaaaaatatcagattgaatcaataatcaataataagtaa-------
ctagaataaaaaagggaggattccttggttat------tacttattagtattcaacgaaaaccgaccaattgaaggaact
cccggaattttatatttc----------------------------taggatcaagcaactcgagttttgtcgttctaga
acatgagattttatagaagcaatgaaaaatagatatgagtagaatccaaaaaaggaaaaaag------tatatatataaa
tacaaaaatttatataagaattactatccctttctatttctttatttccttaattcaa------ttttgtttgattagga
ccaagttacttaaaaacctctgccttttttaaaagataccgaacagttcctgtgggctgagcgcccttttcaaggaaata
tagaatagcaggaacg
MW900177
tgagttagcaacccaaatataaaaagtttatgaaaatacaatc-aaaaaaaaaagatagataaatgtcaaaatttataga
ccacctcttcgttcttatgttatcgacttttaaataaaaacccct-attcttattatatcaaagagaattcaagga----
----atcccatcatttga-------ataatataaggtaaaaatcaaaccgctcggacaaaaacaaatttatcgacttatc
acgatgaattatatttgttcgatacactgttgtcaatataaatgttgagaaaataatacaacggaaaaacaaaataaata
taaatggaatttttttcaatactatt-aaaaaagggcttgtgttggattggcactacatagctgaaaaaagtttagat--
-------agaggaataaaaaaataccaagtag-aaaaaaatatcagattgaatcaataatcaataataagtaa-------
ctagaataaaaaagggaggattccttggttat------tacttattagtattcaacgaaaaccgaccaattgaaggaact
cccggaattttatatttc----------------------------taggatcaagcaactcgagttttgtcgttctaga
acatgag----------agcaatgaaaaatagatatgagtagaatccaaaaaaggaaaaaag------tatatatataaa
tacaaaaatttatataagaattactatccctttctatttctttatttccttaattcaa------ttttgtttgattagga
ccaagttacttaaaaacctctgccttttttaaaagataccgaacagttcctgtgggctgagcgcccttttcaaggaaata
tagaatagcaggaacg
NC029391
tgagttagcaacccaaatagaaaaagtttatgaaaatacaatc--aaaaaaaaagatagataaatgtcaaaatttataga
ccacctcttcgttcttatgttatcgacttttaaatcaaaacccct-attcttattatatcaaagagaattcaagga----
----atcccatcatttga-------ataatataaggtaaaaatcaaaccgctcggacaaaaataaatttatcgacttatc
acgatgaattatatttgttcgatacactgttgtcaatataaatgttgagaaaataatacaacggaaaaacaaaataaata
taaatggaatttttttcaatactattaaaaaaagggcttgtgttggattggcactacatagctgaaaaaagtttagat--
-------agaggaataaaaaaataccaagtag-aaaaaaatatcagattgaatcaataatcaataataagtaa-------
ctagaataaaaaagggaggattccttggttat------tacttattagtattcaacgaaaaccgaccaattgaaggaact
cccagaattttatatttc----------------------------taggatcaagcaactcgagttttgtcgttctaga
acatgagattttatagaagcaatgaaaaatagatatgagtagaatccaaaaaaggaaaaaag------tatatatataaa
tacaaaaatttatataagaattactatccctttctatttctttatttccttaatttaa------ttttgtttgattagga
ccaagttacttaaaaacctctgccttttttaaaagataccgaacagttcctgtgggctgagcgcccttttcaaggaaata
tagaatagcaggaacg
NC041580
tgagttagcaacccaaatataaaaagtttatgaaaatacaatc--aaaaaaaaagatagataaatgtcaaaatttataga
ccacctcttcgttcttatgttatcgacttttaaatcaaaacccct-attcttattatatcaaagagaattcaagga----
----atcccatcatttga-------ataatataaggtaaaaatcaaaccgctcggacaaaaacaaatttatcgacttatc
aggatgaattatatttgttcgatacgctgttgtcaatataaatgttgagaaaataatacaacggaaaaacaaaataaata
taaatggaatttttttcaatactatt-aaaaaagggcttgtgttggattggcactacatagctgaaaaaagtttagat--
-------agaggaataaaaaaataccaagtag-aaaaaaatatcagattgaatcaataatcaataataagtaa-------
ctagaataaaaaagggaggattccttggttat------tacttattagtattcaacgaaaaccgaccaattgaaggaact
cccataattttatatttc----------------------------taggatcaagcaactcgagttttgtcgttctaga
acatgagattttatagaagcaatgaaaaatagatatgagtagaatccaaaaaaggaaaaaagtatatatatatatataaa
tacaaaaatttatataagaattactatccctttctatttctttatttccttaattcaa------ttttgtttgattagga
ccaagttacttaaaaacctctgccttttttaaaagataccgaacagttcctgtgggctgagcgcccttttcaaggaaata
tagaatagcaggaacg
NC051890
tgagttagcaacccaaatagaaaaagtttatgaaaatacaatc--aaaaaaaaagatagataaatgtcaaaatttataga
ccacctcttcgttcttatgttatcgacttttaaatcaaaacccct-attcttattatatcaaagagaattcaagga----
----atcccatcatttga-------ataatataaggtaaaaatcaaaccgctcggacaaaaataaatttatcgacttatc
acgatgaattatatttgttcgatacactgttgtcaatataaatgttgagaaaataatacaacggaaaaacaaaataaata
taaatggaatttttttcaatactattaaaaaaagggcttgtgttggattggcactacatagctgaaaaaagtttagat--
-------agaggaataaaaaaataccaagtag-aaaaaaatatcagattg-------aatcaataataagtaa-------
ctagaataaaaaagggaggattccttggttat------tacttattagtattcaacgaaaaccgaccaattgaaggaact
cccagaattttatatttc----------------------------taggatcaagcaacttaagttttgtcgttctaga
acatgagattttatagaagcaatgaaaaatagatatgagtagaatccaaaaaaggaaaaaag----tatatatatataaa
tacaaaaatttatataagaattactatccctttctatttctttatttccttaattcaa------ttttgtttgattagga
ccaagttacttaaaaacctctgccttttttaaaagataccgaacagttcctgtgggctgagcgcccttttcaaggaaata
tagaatagcaggaacg
NC054219
tgagttagcaacccaaatataaaaagtttatgaaaatacaatc-aaaaaaaaaagatagataaatgtcaaaatttataga
ccacctcttcgttcttatgttatcgacttttaaatcaaaacccct-attcttattatatcaaagagaattcaagga----
----atcccatcatttga-------ataatataaggtaaaaatcaaaccgctcggacaaaaacaaatttatcgacttatc
acgatgaattatatttgttcgatacactgttgtcaatataaatgttgagaaaataatacaacggaaaaacaaaataaata
taaatggaatttttttcaatactatt-aaaaaagggcttgtgttggattggcactacatagctgaaaaaagtttagat--
-------agaggaataaaaaaataccaagtagaaaaaaaatatcagattgaatcaataatcaataataagtaactagaat
ctagaataaaaaagggaggattccttggttat------tacttattagtattcaacgaaaaccgaccaattgaaggaact
cccagaattttatatttc----------------------------taggatcaagcaactcgagttttgtcgttctaga
acatgagattttatagaagcaatgaaaaatagatatgagtagaatccaaaaaaggaaaaaag------tatatatataaa
tacaaaaatttatataagaattactatccctttctatttctttatttccttaattcaa------ttttgtttgattagga
ccaagttacttaaaaacctctgccttttttaaaagataccgaacagttcctgtgggctgagcgcccttttcaaggaaata
tagaatagcaggaacg
NC057126
tgagttagcaacccaaatataaaaagtttatgaaaatacaatc-aaaaaaaaaagatagataaatgtcaaaatttataga
ccacctcttcgttcttatgttatcgacttttaaatcaaaacccct-attcttattatatcaaagagaattcaaggaatcc
catcatcccatcatttga-------ataatataaggtaaaaatcaaaccgctcggacaaaaacaaatttatcgacttatc
acgatgaattatatttgttcgatacactgttgtcaatataaatgttgagaaaataatacaacggaaaaacaaaataaata
taaatggaatttttttcaatactatt-aaaaaagggcttgtgttggattggcactacatagctgaaaaaagtttagat--
-------agaggaataaaaaaataccaagtag-aaaaaaatatcagattgaatcaataatcaataataagtaa-------
ctagaataaaaaagggaggattccttggttat------tacttattagtattcaacgaaaaccgaccaattgaaggaact
cccggaattttatatttc----------------------------taggatcaagcaactcgagttttgtcgttctaga
acatgagattttatagaagcaatgaaaaatagatatgagtagaatccaaaaaaggaaaaaag------tatatatataaa
tacaaaaatttatataagaattactatccctttctatttctttatttccttaattcaa------ttttgtttgattagga
ccaagttacttaaaaacctctgccttttttaaaagataccgaacagttcctgtgggctgagcgcccttttcaaggaaata
tagaatagcaggaacg
NC057127
tgagttagcaacccaaatataaaaagtttatgaaaatacaatc-aaaaaaaaaagatagataaatgtcaaaatttataga
ccacctcttcgttcttatgttatcgacttttaaatcaaaacccct-attcttattatatcaaagagaattcaagga----
----atcccatcatttga-------ataatataaggtaaaaatcaaaccgctcggacaaaaacaaatttatcgacttatc
acgatgaattatatttgttcgatacactgttgtcaatataaatgttgagaaaataatacaacggaaaaacaaaataaata
taaatgtaatttttttcaatactatt-aaaaaagggcttgtgttggattggcactacatagctgaaaaaagtttagat--
-------agaggaataaaaaaataccaagtag-aaaaaaatatcagattgaatcaataatcaataataagtaa-------
ctagaataaaaaagggaggattccttggttat------tacttattagtattcaacgaaaaccgaccaattgaaggaact
cccggaattttatatttc----------------------------taggatcaagcaactcgagttttgtcgttctaga
acatgagattttatagaagcaatgaaaaatagatatgagtagaatccaaaaaaggaaaaaag------tatatatataaa
tacaaaaatttatataagaattactatccctttctatttctttatttccttaattaaa------ttttgtttgattagga
ccaagttacttaaaaacctctgccttttttaaaagataccgaacagttcctgtgggctgagcgcccttttcaaggaaata
tagaatagcaggaacg
NC057128
tgagttagcaacccaaatataaaaagtttatgaaaatacaatc-aaaaaaaaaagatagataaatgtcaaaatttataga
ccacctcttcgttcttatgttatcgacttttaaatcaaaacccct-attcttattatatcaaagagaattcaagga----
----atcccatcatttga-------ataatataaggtaaaaatcaaaccgctcggacaaaaacaaatttatcgacttatc
acgatgaattatatttgttcgatacactgttgtcaatataaatgttgagaaaataatacaacggaaaaacaaaataaata
taaatggaatttttttaaatactatt-aaaaaagggcttgtgttggattggcactacatagcttaaaaaagtttagattt
tagatagaggaataaaaaaaaataccaagtag-aaaaaaatatcagattgaatcaataatcaataataagtaa-------
ctagaataaaaaagggaggattccttggttat------tacttatta-tattcaacgaaaaccgaccaattgaaggaact
cccagaattttatatttc----------------------------taggatcaagcaactcgagttttgtcgttctaga
acatgagattttatagaagcaatgaaaaatagatatgagtagaatccaaaaaagtaaaaaag------tatatatataaa
tacaaaaatttatataagaattactatccctttctatttctttatttcattaattcaa------ttttgtttgattagga
ccaagttacttaaaaacctctgccttttttaaaagataccgaacagttcctgtgggctgagcgcccttttcaaggaaata
tagaatagcaggaacg
NC057130
tgagttagcaacccaaatataaaaagtttatgaaaatacaatc-aaaaaaaaaagatagataaatgtcaaaatttataga
ccacctcttcgttcttatgttatcgacttttaaatcaaaacccct-attcttattatatcaaagagaattcaagga----
----atcccatcatttga-------ataatataaggtaaaaatcaaaccgctcggacaaaaacaaatttatcgacttatc
acgatgaattatatttgttcgatacactgttgtcaatataaatgttgagaaaataatacaacggaaaaacaaaataaata
taaatgtaatttttttcaatactatt-aaaaaaaggcttgtgttggattggcactacatagctgaaaaaagtttagat--
-------agaggaataaaaaaataccaagtag-aaaaaaatatcagattgaatcaataatcaataataagtaa-------
ctagaataaaaaagggaggattccttggttat------tacttattagtattcaacgaaaaccgaccaattgaaggaact
cccggaattttatatttc----------------------------taggatcaagcaactcgagttttgtcgttctaga
acatgagattttatagaagcaatgaaaaatagatatgagtagaatccaaaaaaggaaaaaag------tatatatataaa
tacaaaaatttatataagaattactatccctttctatttctttatttccttaattcaa------ttttgtttgattagga
ccaagttacttaaaaacctctgccttttttaaaagataccgaacagttcctgtgggctgagcgcccttttcaaggaaata
tagaatagcaggaacg
NC057131
tgagttagcaacccaaatataaaaagtttatgaaaatacaatc--aaaaaaaaagatagataaatgtcaaaatttataga
ccacctcttcgttcttatgttatcgacttttaaatcaaaacccct-attcttattatatcaaagagaattcaagga----
----atcccatcatttga-------ataatataaggtaaaaatcaaaccgctcggacaaaaacaaatttatcgacttatc
acgatgaattatatttgttcgatacactgttgtcaatataaatgttgagaaaataatacaacggaaaaacaaaataaata
taaatggaatttttttaaatactatt-aaaaaagggcttgtgttggattggcactacatagctgaaaaaagtttagattt
tagatagaggaataaaaaaaaataccaagtag--aaaaaatatcagattgaatcaataatcaataataagtaa-------
ctagaataaaaaagggaggattccttggttat------tacttattagtattcaacgaaaaccgaccaattgaaggaact
cccagaattttatatttc----------------------------taggatcaagcaactcgagttttgtcgttctaga
acatgatattttatagaagcaatgaaaaatagatatgagtagaatccaaaaaaggaaaaaag------tatatatataaa
tacaaaaatttatataagaattactatccctttctatttctttatttcattaattcaa------ttttgtttgattagga
ccaagttacttaaaaacctctgccttttttaaaagataccgaacagttcctgtgggctgagcgcccttttcaaggaaata
tagaatagcaggaacg
NC057132
tgagttagcaacccaaatataaaaagtttatgaaaatacaatc--aaaaaaaaagatagataaatgtcaaaatttataga
ccacctcttcgttcttatgttatcgacttttaaatcaaaacccct-attcttattatatcaaagaggattcaagga----
----atcccatcatttga-------ataatataaggtaaaaatcaaaccgctcggacaaaaacaaatttatcgacttatc
acgatgaattatatttgttcgatacactgttgtcaatataaatgttgagaaaataatacaacggaaaaacaaaataaata
taaatggaatttttttaaatactatt-aaaaaagggcttgtgttggattggcactacatagctgaaaaaagtttagattt
tagatagaggaataaaaaaaaataccaagtag-aaaaaaatatcagattgaatcaataatcaataataagtaa-------
ctagaataaaaaagggaggattccttggttat------tacttatta-tattcaacgaaaaccgaccaattgaaggaact
cccagaattttatatttc----------------------------taggatcaagcaactcgagttttgtcgttctaga
acatgagattttatagaagcaatgaaaaatagatatgagtagaatccaaaaaaggaaaaaag------tatatatataaa
tacaaaaatttatataagaattactatccctttctatttctttatttcattaattcaa------ttttgtttgattagga
ccaagttacttaaaaacctctgccttttttaaaagataccgaacagttcctgtgggctgagcgcccttttcaaggaaata
tagaatagcaggaacg
NC057138
tgagttagcaacccaaatataaaaagtttatgaaaatacaatcaaaaaaaaaaagatagataaatgtcaaaatttataga
ccacctcttcgttcttatgttatcgacttttaaatcaaaacccct-attcttattatatcaaagagaattcaagga----
----atcccatcatttga-------ataatataaggtaaaaatcaaacctctcggacaaaaacaaatttatcgacttatc
acgatgaattatatttgttcgatacactgttgtcaatataaatgttgagaaaataatacaacggaaaaacaaaataaata
taaatggaatttttttcaatactatt-aaaaaagggcttgtgttggattggcactacatagctgaaaaaagtttagat--
-------agaggaataaaaaaataccaagtag-aaaaaaatatcagattgaatcaataatcaataataagtaa-------
ctagaataaaaaagggaggattccttggttat------tacttattagtattcaacgaaaaccgaccaattgaaggaact
cccataattttatatttc----------------------------taggatcaagcaactcgagttttgtcgttctaga
acatgagattttatagaagcaatgaaaaatagatatgagtagaatccaaaaaagtaaaaaag--tatatatatatataaa
tacaaaaatttatataagaattactatccctttctatttctttatttccttaattcaa------ttttgtttgattagga
ccaagttacttaaaaacctctgccttttttaaaagataccgaacagttcctgtgggctgagcgcccttttcaaggaaata
tagaatagcaggaacg
NC057139
tgagttagcaacccaaatataaaaagtttatgaaaatacaata--aaaaaaaaagatagataaatgtcaaaatttataga
ccacctcttcgttcttatgttatcgacttttaaatcaaaacccctaattcttattatatcaaagagaattcaagga----
----atcccatcatttga-------ataatataaggtaaaaatcaaaccgctcggacaaaaacaaatttatcgacttatc
acgatgaattatatttgttcgatacactgttgtcaatataaatgttgagaaaataatacaacggaaaaacaaaataaata
taaatggaatttttttcaatactatt-aaaaaagggcttgtgttggattggcactacatagctgaaaaaagtttagat--
-------agaggaataaaaaaataccaagtag-aaaaaaatatcagattgaatcaataatcaataataagtaa-------
ctagaataaaaaagggaggattccttggttat------tacttattagtattcaacgaaaaccgaccaattgaaggaact
cccataattttatatttc----------------------------taggatcaagcaactcgagttttgtcgttctaga
acatgagattttatagaagcaatgaaaaatagatatgagtagaatccaaaaaaggaaaaaag------tatatatataaa
tacaaaaattaatataagaattactatccctttctatttatttatttccttaattcaa------ttttgtttgattagga
ccaagttacttaaaaacctctgccttttttaaaagataccgaacagttcctgtgggctgagcgcccttttcaaggaaata
tagaatagcaggaacg
NC057140
tgagttagcaacccaaatataaaaagtttatgaaaatacaatc-aaaaaaaaaagatagataaatgtcaaaatttataga
ccacctcttcgttcttatgttatcgacttttaaatcaaaacccct-attcttattatatcaaagagaattcaagga----
----atcccatcatttga-------ataatataaggtaaaaatcaaaccgctcggacaaaaataaatttatcgacttatc
acgatgaattatatttgttcaatacactgttgtcaatataaatgttgagaaaataatacaacggaaaaacaaaataaata
taaatggaatttttttcaatactattaaaaaaagggcttgtgttggattggcactacatagctgaaaaaagtttagat--
-------agaggaataaaaaaataccaagtag-aaaaaaatatcagattgaatcaataattaataataagtaa-------
ctagaataaaaaagggaggattccttggttat------tacttattagtattcaacgaaaaccgaccaattgaaggaact
cccagaattttatatttc----------------------------taggatcaagcaactcgagttttgtcgttctaga
acatgagattttatagaagcaatgaaaaatagatatgagtataatccaaaaaaggaaaaaaa------tatatatataaa
tacaaaaatttatataagaattactatccctttctatttctttatttccttaattcaa------ttttgtttgattagga
ccaagttacttaaaaacctctgccttttttaaaagataccgaacagttcctgtgggctgagcgcccttttcaaggaaata
tagaatagcaggaacg
NC057141
tgagttagcaacccaaatagaaaaagtttatgaaaatacaatc--aaaaaaaaagatagataaatgtcaaaatttataga
ccacctcttcgttcttatgttatcgacttttaaatcaaaaccgct-attcttattatatcaaagagaattcaagga----
----atcccatcatttgaataatatataatataaggtaaaaatcaaaccgctcggacaaaaacaaatttatcgacttatc
acgatgaattatatttgttcgatacactgttgtcaatataaatgttgagaaaataatacaacggaaaaacaaaataaata
taactggaa-ttttttcaatactatt-aaaaaagggcttgtgttggattggcactacatagctgaaaaaagtttagat--
-------agaggaataaaaaaataccaagtag-aaaaaaatatcagattgaatcaataatcaataataagtaa-------
ctagaataaaaaagggaggattccttggttat------tacttattagtattcaacgaaaaccgaccaattgaaggaact
ccaagaattttatatttc----------------------------taggatcaagcaactcgagttttgtcgttctaga
acatgaaattttatagaagcaatgaaaaatagatatgagtagaatccaaaaaaggaaaaaag------tatatatataaa
tacaaaaatttatataagaattactatccctttctatttctttatttccttaattcaa------ttttgtttgattagga
ccaagttacttaaaaacctctgccttttttaaaagataccgaacagttcctgtgggctgagcgcccttttcaaggaaata
tagaatagcaggaacg
NC071789
tgagttagcaacccaaatataaaaagtttatgaaaatacaatc--aaaaaaaaagatagataaatgtcaaaatttataga
ccacctcttcgttcttatgttatcgacttttaaatcaaaacccct-attcttattatatcaaagagaattcaagga----
----atcccatcatttga-------ataatataaggtaaaaatcaaaccgctcggacaaaaacaaatttatcgacttatc
acgatgaattatatttgttcgatacactgttgtcaatataaatgttgagaaaataatacaacggaaaaacaaaataaata
taaatggaatttttttaaatactatt-aaaaaagggcttgtgttggattggcactacatagctgaaaaaagtttagattt
tagatagaggaataaaaaaaaataccaagtag--aaaaaatatcagattgaatcaataatcaataataagtaa-------
ctagaataaaaaagggaggattccttggttat------tacttattagtattcaacgaaaaccgaccaattgaaggaact
cccagaattttatatttc----------------------------taggatcaagcaactcgagttttgtcgttctaga
acatgatattttatagaagcaatgaaaaatagatatgagtagaatccaaaaaaggaaaaaag------tatatatataaa
tacaaaaatttatataagaattactatccctttctatttctttatttcattaattcaa------ttttgtttgattagga
ccaagttacttaaaaacctctgccttttttaaaagataccgaacagttcctgtgggctgagcgcccttttcaaggaaata
tagaatagcaggaacg
OM281943
tgagttagcaacccaaatagaaaaagtttatgaaaatacaatc--aaaaaaaaagatagataaatgtcaaaatttataga
ccacctcttcgttcttatgttatcgacttttaaatcaaaacccct-attcttattatatcaaagagaattcaagga----
----atcccatcatttga-------ataatataaggtaaaaatcaaaccgctcggacaaaaataaatttatcgacttatc
acgatgaattatatttgttcgatacactgttgtcaatataaatgttgagaaaataatacaacggaaaaacaaaataaata
taaatggaatttttttcaatactattaaaaaaagggcttgtgttggattggcactacatagctgaaaaaagtttagat--
-------agaggaataaaaaaataccaagtag-aaaaaaatatcagattg-------aatcaataataagtaa-------
ctagaataaaaaagggaggattccttggttat------tacttattagtattcaacgaaaaccgaccaattgaaggaact
cccagaattttatatttc----------------------------taggatcaagcaacttaagttttgtcgttctaga
acatgagattttatagaagcaatgaaaaatagatatgagtagaatccaaaaaaggaaaaaag----tatatatatataaa
tacaaaaatttatataagaattactatccctttctatttctttatttccttaattcaa------ttttgtttgattagga
ccaagttacttaaaaacctctgccttttttaaaagataccgaacagttcctgtgggctgagcgcccttttcaaggaaata
tagaatagcaggaacg
OM281944
tgagttagcaacccaaatataaaaagtttatgaaaatacaatc-aaaaaaaaaagatagataaatgtcaaaatttataga
ccacctcttcgttcttatgttatcgacttttaaatcaaaacccct-attcttattatatcaaagagaattcaagga----
----atcccatcatttga-------ataatataaggtaaaaatcaaaccgctcggacaaaaataaatttatcgacttatc
acgatgaattatatttgttcaatacactgttgtcaatataaatgttgagaaaataatacaacggaaaaacaaaataaata
taaatggaatttttttcaatactattaaaaaaagggcttgtgttggattggcactacatagctgaaaaaagtttagat--
-------agaggaataaaaaaataccaagtag-aaaaaaatatcagattgaatcaataattaataataagtaa-------
ctagaataaaaaagggaggattccttggttat------tacttattagtattcaacgaaaaccgaccaattgaaggaact
cccagaattttatatttc----------------------------taggatcaagcaactcgagttttgtcgttctaga
acatgagattttatagaagcaatgaaaaatagatatgagtataatccaaaaaaggaaaaaaa------tatatatataaa
tacaaaaatttatataagaattactatccctttctatttctttatttccttaattcaa------ttttgtttgattagga
ccaagttacttaaaaacctctgccttttttaaaagataccgaacagttcctgtgggctgagcgcccttttcaaggaaata
tagaatagcaggaacg
OR209144
tgagttagcaacccaaatataaaaagtttatgaaaatacaatc--aaaaaaaaagatagataaatgtcaaaatttataga
ccacctcttcgttcttatgttatcgacttttaaatcaaaacccct-attcttattatatcaaagagaattcaagga----
----atcccatcatttga-------ataatataaggtaaaaatcaaaccgctcggacaaaaacaaatttattgacttatc
acgatgaattatatttgttcgatacactgttgtcaatataaatgttgagaaaataatacaacggaaaaacaaaataaata
taaatggaatttttttaaatactatt-aaaaaagggcttgtgttggattggcactacatagcttaaaaaagtttagattt
tagatagaggaataaaaaaaaataccaagtag-aaaaaaatatcagattgaatcaataatcaataataagtaa-------
ctagaataaaaaagggaggattccttggttat------tacttatta-tattcaacgaaaaccgaccaattgaaggaact
cccagaattttatatttc----------------------------taggatcaagcaactcgagttttgtcgttctaga
acatgagattttatagaagcaatgaaaaatagatatgagtagaatccaaaaaaggaaaaaag------tatatatataaa
tacaaaaatttatataagaattactatcccttgctatttctttatttcattaattcaa------ttttgtttgattagga
ccaagttacttaaaaacctctgccttttttaaaagataccgaacagttcctgtgggctgagcgcccttttcaaggaaata
tagaatagcaggaacg
OR209145
tgagttagcaacccaaatataaaaagtttatgaaaatacaatc--aaaaaaaaagatagataaatgtcaaaatttataga
ccacctcttcgttcttatgttatcgacttttaaatcaaaacccct-attcttattatatcaaagagaattcaagga----
----atcccatcatttga-------ataatataaggtaaaaatcaaaccgctcggacaaaaacaaatttattgacttatc
acgatgaattatatttgttcgatacactgttgtcaatataaatgttgagaaaataatacaacggaaaaacaaaataaata
taaatggaatttttttaaatactatt-aaaaaagggcttgtgttggattggcactacatagcttaaaaaagtttagattt
tagatagaggaataaaaaaaaataccaagtag-aaaaaaatatcagattgaatcaataatcaataataagtaa-------
ctagaataaaaaagggaggattccttggttat------tacttatta-tattcaacgaaaaccgaccaattgaaggaact
cccagaattttatatttc----------------------------taggatcaagcaactcgagttttgtcgttctaga
acatgagattttatagaagcaatgaaaaatagatatgagtagaatccaaaaaaggaaaaaag------tatatatataaa
tacaaaaatttatataagaattactatcccttgctatttctttatttcattaattcaa------ttttgtttgattagga
ccaagttacttaaaaacctctgccttttttaaaagataccgaacagttcctgtgggctgagcgcccttttcaaggaaata
tagaatagcaggaacg
OR209150
tgagttagcaacccaaatataaaaagtttatgaaaatacaatc--aaaaaaaaagatagataaatgtcaaaatttataga
ccacctcttcgttcttatgttatcgacttttaaatcaaaacccct-attcttattatatcaaagagaattcaagga----
----atcccatcatttga-------ataatataaggtaaaaatcaaaccgctcggacaaaaacaaatttattgacttatc
acgatgaattatatttgttcgatacactgttgtcaatataaatgttgagaaaataatacaacggaaaaacaaaataaata
taaatggaatttttttaaatactatt-aaaaaagggcttgtgttggattggcactacatagcttaaaaaagtttagattt
tagatagaggaataaaaaaaaataccaagtag-aaaaaaatatcagattgaatcaataatcaataataagtaa-------
ctagaataaaaaagggaggattccttggttat------tacttatta-tattcaacgaaaaccgaccaattgaaggaact
cccagaattttatatttc----------------------------taggatcaagcaactcgagttttgtcgttctaga
acatgagattttatagaagcaatgaaaaatagatatgagtagaatccaaaaaaggaaaaaag------tatatatataaa
tacaaaaatttatataagaattactatcccttgctatttctttatttcattaattcaa------ttttgtttgattagga
ccaagttacttaaaaacctctgccttttttaaaagataccgaacagttcctgtgggctgagcgcccttttcaaggaaata
tagaatagcaggaacg
OR209151
tgagttagcaacccaaatataaaaagtttatgaaaatacaatc--aaaaaaaaagatagataaatgtcaaaatttataga
ccacctcttcgttcttatgttatcgacttttaaatcaaaacccct-attcttattatatcaaagagaattcaagga----
----atcccatcatttga-------ataatataaggtaaaaatcaaaccgctcggacaaaaacaaatttattgacttatc
acgatgaattatatttgttcgatacactgttgtcaatataaatgttgagaaaataatacaacggaaaaacaaaataaata
taaatggaatttttttaaatactatt-aaaaaagggcttgtgttggattggcactacatagcttaaaaaagtttagattt
tagatagaggaataaaaaaaaataccaagtag-aaaaaaatatcagattgaatcaataatcaataataagtaa-------
ctagaataaaaaagggaggattccttggttat------tacttatta-tattcaacgaaaaccgaccaattgaaggaact
cccagaattttatatttc----------------------------taggatcaagcaactcgagttttgtcgttctaga
acatgagattttatagaagcaatgaaaaatagatatgagtagaatccaaaaaaggaaaaaag------tatatatataaa
tacaaaaatttatataagaattactatcccttgctatttctttatttcattaattcaa------ttttgtttgattagga
ccaagttacttaaaaacctctgccttttttaaaagataccgaacagttcctgtgggctgagcgcccttttcaaggaaata
tagaatagcaggaacg
OR209153
tgagttagcaacccaaatataaaaagtttatgaaaatacaatc--aaaaaaaaagatagataaatgtcaaaatttataga
ccacctcttcgttcttatgttatcgacttttaaatcaaaacccct-attcttattatatcaaagagaattcaagga----
----atcccatcatttga-------ataatataaggtaaaaatcaaaccgctcggacaaaaacaaatttattgacttatc
acgatgaattatatttgttcgatacactgttgtcaatataaatgttgagaaaataatacaacggaaaaacaaaataaata
taaatggaatttttttaaatactatt-aaaaaagggcttgtgttggattggcactacatagcttaaaaaagtttagattt
tagatagaggaataaaaaaaaataccaagtag-aaaaaaatatcagattgaatcaataatcaataataagtaa-------
ctagaataaaaaagggaggattccttggttat------tacttatta-tattcaacgaaaaccgaccaattgaaggaact
cccagaattttatatttc----------------------------taggatcaagcaactcgagttttgtcgttctaga
acatgagattttatagaagcaatgaaaaatagatatgagtagaatccaaaaaaggaaaaaag------tatatatataaa
tacaaaaatttatataagaattactatcccttgctatttctttatttcattaattcaa------ttttgtttgattagga
ccaagttacttaaaaacctctgccttttttaaaagataccgaacagttcctgtgggctgagcgcccttttcaaggaaata
tagaatagcaggaacg
OR209156
tgagttagcaacccaaatataaaaagtttatgaaaatacaatc--aaaaaaaaagatagataaatgtcaaaatttataga
ccacctcttcgttcttatgttatcgacttttaaatcaaaacccct-attcttattatatcaaagagaattcaagga----
----atcccatcatttga-------ataatataaggtaaaaatcaaaccgctcggacaaaaacaaatttattgacttatc
acgatgaattatatttgttcgatacactgttgtcaatataaatgttgagaaaataatacaacggaaaaacaaaataaata
taaatggaatttttttaaatactatt-aaaaaagggcttgtgttggattggcactacatagcttaaaaaagtttagattt
tagatagaggaataaaaaaaaataccaagtag-aaaaaaatatcagattgaatcaataatcaataataagtaa-------
ctagaataaaaaagggaggattccttggttat------tacttatta-tattcaacgaaaaccgaccaattgaaggaact
cccagaattttatatttc----------------------------taggatcaagcaactcgagttttgtcgttctaga
acatgagattttatagaagcaatgaaaaatagatatgagtagaatccaaaaaaggaaaaaag------tatatatataaa
tacaaaaatttatataagaattactatcccttgctatttctttatttcattaattcaa------ttttgtttgattagga
ccaagttacttaaaaacctctgccttttttaaaagataccgaacagttcctgtgggctgagcgcccttttcaaggaaata
tagaatagcaggaacg
OR209157
tgagttagcaacccaaatataaaaagtttatgaaaatacaatc--aaaaaaaaagatagataaatgtcaaaatttataga
ccacctcttcgttcttatgttatcgacttttaaatcaaaacccct-attcttattatatcaaagagaattcaagga----
----atcccatcatttga-------ataatataaggtaaaaatcaaaccgctcggacaaaaacaaatttattgacttatc
acgatgaattatatttgttcgatacactgttgtcaatataaatgttgagaaaataatacaacggaaaaacaaaataaata
taaatggaatttttttaaatactatt-aaaaaagggcttgtgttggattggcactacatagcttaaaaaagtttagattt
tagatagaggaataaaaaaaaataccaagtag-aaaaaaatatcagattgaatcaataatcaataataagtaa-------
ctagaataaaaaagggaggattccttggttat------tacttatta-tattcaacgaaaaccgaccaattgaaggaact
cccagaattttatatttc----------------------------taggatcaagcaactcgagttttgtcgttctaga
acatgagattttatagaagcaatgaaaaatagatatgagtagaatccaaaaaaggaaaaaag------tatatatataaa
tacaaaaatttatataagaattactatcccttgctatttctttatttcattaattcaa------ttttgtttgattagga
ccaagttacttaaaaacctctgccttttttaaaagataccgaacagttcctgtgggctgagcgcccttttcaaggaaata
tagaatagcaggaacg
OR209159
tgagttagcaacccaaatataaaaagtttatgaaaatacaatc--aaaaaaaaagatagataaatgtcaaaatttataga
ccacctcttcgttcttatgttatcgacttttaaatcaaaacccct-attcttattatatcaaagagaattcaagga----
----atcccatcatttga-------ataatataaggtaaaaatcaaaccgctcggacaaaaacaaatttattgacttatc
acgatgaattatatttgttcgatacactgttgtcaatataaatgttgagaaaataatacaacggaaaaacaaaataaata
taaatggaatttttttaaatactatt-aaaaaagggcttgtgttggattggcactacatagcttaaaaaagtttagattt
tagatagaggaataaaaaaaaataccaagtag-aaaaaaatatcagattgaatcaataatcaataataagtaa-------
ctagaataaaaaagggaggattccttggttat------tacttatta-tattcaacgaaaaccgaccaattgaaggaact
cccagaattttatatttc----------------------------taggatcaagcaactcgagttttgtcgttctaga
acatgagattttatagaagcaatgaaaaatagatatgagtagaatccaaaaaaggaaaaaag------tatatatataaa
tacaaaaatttatataagaattactatcccttgctatttctttatttcattaattcaa------ttttgtttgattagga
ccaagttacttaaaaacctctgccttttttaaaagataccgaacagttcctgtgggctgagcgcccttttcaaggaaata
tagaatagcaggaacg
OR209160
tgagttagcaacccaaatataaaaagtttatgaaaatacaatc-aaaaaaaaaagatagataaatgtcaaaatttataga
ccacctcttcgttcttatgttatcgacttttaaatcaaaacccct-attcttattatatcaaagagaattcaagga----
----atcccatcatttga-------ataatataaggtaaaaatcaaaccgctcggacaaaaacaaatttatcgacttatc
acgatgaattatatttgttcgatacactgttgtcaatataaatgttgagaaaataatacaacggaaaaacaaaataaata
taaatggaatttttttcaatactatt-aaaaaagggcttgtgttggattggcactacatagctgaaaaaagtttagat--
-------agaggaataaaaaaataccaagtagaaaaaaaatatcagattgaatcaataatcaataataagtaa-------
ctagaataaaaaagggaggattccttggttat------tacttattagtattcaacgaaaaccgaccaattgaaggaact
cccagaattttatatttc----------------------------taggatcaagcaactcgagttttgtcgttctaga
acatgagattttatagaagcaatgaaaaatagatatgagtagaatccaaaaaaggaaaaaag------tatatatataaa
tacaaaaatttatataagaattactatccctttctatttatttatttccttaattcaa------ttttgtttgattagga
ccaagttacttaaaaacctctgccttttttaaaagataccgaacagttcctgtgggctgagcgcccttttcaaggaaata
tagaatagcaggaacg
OR209161
tgagttagcaacccaaatataaaaagtttatgaaaatacaatc--aaaaaaaaagatagataaatgtcaaaatttataga
ccacctcttcgttcttatgttatcgacttttaaatcaaaacccct-attcttattatatcaaagagaattcaagga----
----atcccatcatttga-------ataatataaggtaaaaatcaaaccgctcggacaaaaacaaatttattgacttatc
acgatgaattatatttgttcgatacactgttgtcaatataaatgttgagaaaataatacaacggaaaaacaaaataaata
taaatggaatttttttaaatactatt-aaaaaagggcttgtgttggattggcactacatagcttaaaaaagtttagattt
tagatagaggaataaaaaaaaataccaagtag-aaaaaaatatcagattgaatcaataatcaataataagtaa-------
ctagaataaaaaagggaggattccttggttat------tacttatta-tattcaacgaaaaccgaccaattgaaggaact
cccagaattttatatttc----------------------------taggatcaagcaactcgagttttgtcgttctaga
acatgagattttatagaagcaatgaaaaatagatatgagtagaatccaaaaaaggaaaaaag------tatatatataaa
tacaaaaatttatataagaattactatcccttgctatttctttatttcattaattcaa------ttttgtttgattagga
ccaagttacttaaaaacctctgccttttttaaaagataccgaacagttcctgtgggctgagcgcccttttcaaggaaata
tagaatagcaggaacg
OR209162
tgagttagcaacccaaatataaaaagtttatgaaaatacaatc--aaaaaaaaagatagataaatgtcaaaatttataga
ccacctcttcgttcttatgttatcgacttttaaatcaaaacccct-attcttattatatcaaagagaattcaagga----
----atcccatcatttga-------ataatataaggtaaaaatcaaaccgctcggacaaaaacaaatttattgacttatc
acgatgaattatatttgttcgatacactgttgtcaatataaatgttgagaaaataatacaacggaaaaacaaaataaata
taaatggaatttttttaaatactatt-aaaaaagggcttgtgttggattggcactacatagcttaaaaaagtttagattt
tagatagaggaataaaaaaaaataccaagtag-aaaaaaatatcagattgaatcaataatcaataataagtaa-------
ctagaataaaaaagggaggattccttggttat------tacttatta-tattcaacgaaaaccgaccaattgaaggaact
cccagaattttatatttc----------------------------taggatcaagcaactcgagttttgtcgttctaga
acatgagattttatagaagcaatgaaaaatagatatgagtagaatccaaaaaaggaaaaaag------tatatatataaa
tacaaaaatttatataagaattactatcccttgctatttctttatttcattaattcaa------ttttgtttgattagga
ccaagttacttaaaaacctctgccttttttaaaagataccgaacagttcctgtgggctgagcgcccttttcaaggaaata
tagaatagcaggaacg
OR240201
tgagttagcaacccaaatagaaaaagtttatgaaaatacaatc--aaaaaaaaagatagataaatgtcaaaatttataga
ccacctcttcgttcttatgttatcgacttttaaatcaaaacccct-attcttattatatcaaagagaattcaagga----
----atcccatcatttga-------ataatataaggtaaaaatcaaaccgctcggaaaaaaataaatttatcgacttatc
acgatgaattatatttgttcgatacactgttgtcaatataaatgttgagaaaataatacaacggaaaaacaaaataaata
taaatggaatttttttcaatactattaaaaaaagggcttgtgttggattggcactacatagctgaaaaaagtttagat--
-------agaggaataaaaaaataccaagtag-aaaaaaatatcagattgaatcaataatcaataataagtaa-------
ctagaataaaaaagggaggattccttggttat------tacttattagtattcaacgaaaaccgaccaattgaaggaact
cccagaattttagatttc----------------------------taggatcaagcaactcgagttttgtcgttctaga
acatgagattttatagaagcaatgaaaaatagatatgagtagaatccaaaaaaagaaaaagg------tatatatataaa
tacaaaaatttatataagaattactatccctttctatttctttatttccttaattcaa------ttttgtttgattagga
ccaagttacttaaaaacctctgccttttttaaaagataccgaacagttcctgtgggctgagcgcccttttcaaggaaata
tagaatagcaggaacg
OR240202
tgagttagcaacccaaatataaaaagtttatgaaaatacaatc--aaaaaaaaagatagataaatgtcaaaatttataga
ccacctcttcgttcttatgttatcgacttttaaatcaaaacccct-attcttattatatcaaagagaattcaagga----
----atcccatcatttga-------ataatataaggtaaaaatcaaaccgctcggacaaaaacaaatttattgacttatc
acgatgaattatatttgttcgatacactgttgtcaatataaatgttgagaaaataatacaacggaaaaacaaaataaata
taaatggaatttttttaaatactatt-aaaaaagggcttgtgttggattggcactacatagcttaaaaaagtttagattt
tagatagaggaataaaaaaaaataccaagtag-aaaaaaatatcagattgaatcaataatcaataataagtaa-------
ctagaataaaaaagggaggattccttggttat------tacttatta-tattcaacgaaaaccgaccaattgaaggaact
cccagaattttatatttc----------------------------taggatcaagcaactcgagttttgtcgttctaga
acatgagattttatagaagcaatgaaaaatagatatgagtagaatccaaaaaaggaaaaaag------tatatatataaa
tacaaaaatttatataagaattactatcccttgctatttctttatttcattaattcaa------ttttgtttgattagga
ccaagttacttaaaaacctctgccttttttaaaagataccgaacagttcctgtgggctgagcgcccttttcaaggaaata
tagaatagcaggaacg
OR240203
tgagttagcaacccaaatataaaaagtttatgaaaatacaatc-aaaaaaaaaagatagatcaatgtcaaaatttataga
ccacctcttcgttcttatgttatcgacttttaaatcaaaacccct-attcttattatatcaaagagaattcaagga----
----atcccatcatttga-------ataatataaggtaaaaatcaaaccgctcggacaaaaacaaatttatcgacttatc
acgatgaattatatttgttcgatacactgttgtcaatataaatgttgagaaaataatacaacggaaaaacaaaataaata
taaatggaatttttttcaatactatt-aaaaaagggcttgtgttggattggcactacatagctgaaaaaagtttagat--
-------agaggaataaaaaaataccaagtagaaaaaaaatatcagattgaatcaataatcaataataagtaa-------
ctagaataaaaaagggaggattccttggttat------tacttattagtattcaacgaaaaccgaccaattgaaggaact
cccagaattttatatttc----------------------------taggatcaagcaactcgagttttgtcgttctaga
acatgagattttatagaagcaatgaaaaatagatatgagtagaatccaaaaaaggaaaaaag------tatatatataaa
aacaaaaatttatataagaattactatccctttctatttatttatttccttaattcaa------ttttgtttgattagga
ccaagttacttaaaaacctctgccttttttaaaagataccgaacagttcctgtgggctgagcgcccttttcaaggaaata
tagaatagcaggaacg
OR240204
tgagttagcaacccaaatagaaaaagtttatgaaaatacaatc--aaaaaaaaagatagataaatgtcaaaatttataga
ccaccgcttcgttcttatgttatcgacttttaaataaaaaccgct-attcttattatatcaaagagaattcaagga----
----atcccatcatttga-------ataatataaggtaaaaatcaaaccgctcggacaaaaacaaatttatcgacttatc
acgatgaattatatttgttcgatacactgttgtcaatataaatgttgagaaaataatacaacggaaaaacaaaataaata
taaatggaatttttttcaatactatt-aaaaaagggcttgtgttggattggcactacatagctgaaaaaagtttagat--
-------agaggaataaaaaaataccaagtagaaaaaaaatatcagattg-------aatcaataataagtaa-------
ctagaataaaaaagggaggattccttggttattacttatacttattagtattcaacgaaaaccgaccaattgaaggaact
ccaagaattttatattta----------------------------taggatcaagcaactcgagttttgtcgttctaga
acatgagattttatagaagcaatgaaaaatagatatgagtagaatccaaaaaaggaaaaaag------tatatatataaa
tacaaaaatttatataagaattactatccctttctatttctttatttccttaattcaa------ttttgtttgattagga
ccaagttacttaaaaacctctgccttttttaaaagataccgaacagttcctgtgggctgagcgcccttttcaaggaaata
tagaatagcaggaacg
OR240205
tgagttagcaacccaaatataaaaagtttatgaaaatacaatc-aaaaaaaaaagatagataaatgtcaaaatttataga
ccacctcttcgttcttatgttatcgacttttaaatcaaaacccct-attcttattatatcaaagagaattcaagga----
----atcccatcatttga-------ataatataaggtaaaaatcaaaccgctcggacaaaaacaaatttatcgacttatc
acgatgaattatatttgttcgatacactgttgtcaatataaatgttgagaaaataatacaacggaaaaacaaaataaata
taaatggaatttttttcaatactatt-aaaaaagggcttgtgttggattggcactacatagctgaaaaaagtttagat--
-------agaggaataaaaaaataccaagtagaaaaaaaatatcagattgaatcaataatcaataataagtaa-------
ctagaataaaaaagggaggattccttggttat------tacttattagtattcaacgaaaaccgaccaattgaaggaact
cccagaattttatatttc----------------------------taggatcaagcaactcgagttttgtcgttctaga
acatgagattttatagaagcaatgaaaaatagatatgagtagaatccaaaaaaggaaaaaag------tatatatataaa
tacaaaaatttatataagaattactatccctttctatttatttatttccttaattcaa------ttttgtttgattagga
ccaagttacttaaaaacctctgccttttttaaaagataccgaacagttcctgtgggctgagcgcccttttcaaggaaata
tagaatagcaggaacg
OR240206
tgagttagcaacccaaatataaaaagtttatgaaaatacaatc--aaaaaaaaagatagataaatgtcaaaatttataga
ccacctcttcgttcttatgttatcgacttttaaatcaaaacccct-attcttattatatcaaagataattcaagga----
----atcccatcattaga-------ataatataaggtaaaaatcaaaccgctcggacaaaaacaaatttatcgacttatc
acgatgaattatatttgttcgatacactgttgtcaatataaatgttgagaaaataatacaacggaaaaacaaaataaata
taaatggaatttttttcaatactatt-aaaaaagggcttgtgttggattggcactacatagctgaaaaaagtttagat--
-------agaggaataaaaaaataccaagtag-aaaaaaatatcagattgaatcaataatcaataataagtaa-------
ctagaataaaaaaggtaggatttcttggttat------tacttattagtattcaacgaaaaccgacccattgaaggaact
ccaagaattttatatttc----------------------------taggatcaagcaactcgagttttgtcgttctaga
acatgagattttatagaagcaatgaaaaatagatatgagtagaatccaaaaaaggaaaaaag------tatatatataaa
tacaaaaatttatataagaattactatccctttctatttctttatttccttaattaaa------ttttgtttgattagga
ccaagttacttaaaaacctctgccttttttaaaagataccgaacagttcctgtgggctgagcgcccttttcaaggaaata
tagaatagcaggaacg
OR240207
tgagttagcaacccaaatagaaaaagtttatgaaaatacaatc--aaaaaaaaagatagataaatgtcaaaatttataga
ccaccgcttcgttcttatgttatcgacttttaaatcaaaaccgct-attcttattatatcaaagagaattcaagga----
----atcccatcatttga-------ataatataaggtaaaaatcaaaccgctcggacaaaaacaaattgatcgacttatc
acgatgaattatatttgttcgatacactgttgtcaatataaatgttgagaaaataatacaacggaaaaacaaaataaata
taaatggaatttttttcaatactatt-aaaaaagggcttgtgttggattggcactacatagctgaaaaaagtttagat--
-------agaggaataaaaaaataccaagtag-aaaaaaatatcagattgaatcaataatcaataataagtaa-------
ctagaataaaaaagggaggattccttggttat------tacttattagtattcaacgaaaaccgaccaattgaaggaact
ccaagaattttatatttttatatttaattttatatttttatatttataggatcaagcaactcgagttttgtcgttctaga
acatgagattttatagaagcaatgaaaaatagatatgagtagaatccaaaaaaggaaaaaag------tatatatataaa
tacaaaaatttatataagaattactatccctttctatttctttatttccttaattcaa------ttttgtttgattagga
ccaagttacttaaaaacctctgccttttttaaaagataccgaacagttcctgtgggctgagcgcccttttcaaggaaata
tagaatagcaggaacg
OR240208
tgagttagcaacccaaatagaaaaagtttatgaaaatacaatc-aaaaaaaaaagatagataaatgtcaaaatttataga
ccaccgcttcgttcttatgttatcgacttttaaatcaaaaccgct-attcttattatatcaaagagaattcaagga----
----atcccatcatttga-------ataatataaggtaaaaatcaaaccgctcgtacaaaaacaaatttatcgacttatc
acgatgaattatatttgttcgatacactgttgtcaatataaatgttgagaaaataatacaacggaaaaacaaaataaata
taaatggaatttttttcaatactatt-aaaaaagggcttgtgttggattggcactacatagctgaaaaaagtttagat--
-------agaggaataaaaaaataccaagtag-aaaaaaatatcagattgaatcaataatcaataataagtaa-------
ctagaataaaaaagggaggattccttggttat------tacttattagtattcaacgaaaaccgaccaattgaaggaact
ccaagaattttatattta----------------------------taggatcaagcaactcgagttttgtcgttctaga
acatgagattttatagaagcaatgaaaaatagatatgagtagaatccaaaaaaggaaaaaag------tatatatataaa
tacaaaaatttatataagaattactatccctttctatttctttatttccttaattcaa------ttttgtttgattagga
ccaagttacttaaaaacctctgccttttttaaaagataccgaacagttcctgtgggctgagcgcccttttcaaggaaata
tagaatagcaggaacg
OR240209
tgagttagcaacccaaatataaaaagtttatgaaaatacaatc-aaaaaaaaaagatagataaatgtcaaaatttataga
ccacctcttcgttcttatgttatcgacttttaaatcaaaacccct-attcttattatatcaaagagaattcaagga----
----atcccatcatttga-------ataatataaggtaaaaatcaaaccgctcggacaaaaacaaatttatcgacttatc
acgatgaattatatttgttcgatacactgttgtcaatataaatgttgagaaaataatacaacggaaaaacaaaataaata
taaatggaatttttttcaatactatt-aaaaaagggcttgtgttggattggcactacatagctgaaaaaagtttagat--
-------agaggaataaaaaaataccaagtag-aaaaaaatatcagattgaatcaataatcaataataagtaa-------
ctagaataaaaaaggtaggatttcttggttat------tacttattagtattcaacgaaaaccgaccaattgaaggaact
ccaagaattttatatttc----------------------------taggatcaagcaactcgagttttgtcgttctaga
acatgagattttatagaagcaatgaaaaatagatatgagtagaatccaaaaaaggaaaaaag------tatatatataaa
tacaaaaatttatataagaattactatccctttctatttctttatttccttaattaaa------ttttgtttgattagga
ccaagttacttaaaaacctctgccttttttaaaagataccgaacagttcctgtgggctgagcgcccttttcaaggaaata
tagaatagcaggaacg
OR240210
tgagttagcaacccaaatataaaaagtttatgaaaatacaatc-aaaaaaaaaagatagataaatgtcaaaatttataga
ccacctcttcgttcttatgttatcgacttttaaatcaaaacccct-attcttattatatcaaagagaattcaagga----
----atcccatcatttga-------ataatataaggtaaaaatcaaaccgctcggacaaaaacaaatttatcgacttatc
acgatgaattatatttgttcgatacactgttgtcaatataaatgttgagaaaataatacaacggaaaaacaaaataaata
taaatgtaatttttttcaatactatt-aaaaaagggcttgtgttggattggcactacatagctgaaaaaagtttagat--
-------agaggaataaaaaaataccaagtag-aaaaaaatatcagattgaatcaataatcaataataagtaa-------
ctagaataaaaaagggaggattccttggttat------tacttattagtattcaacgaaaaccgaccaattgaaggaact
cccggaattttatatttc----------------------------taggatcaagcaactcgagttttgtcgttctaga
acatgagattttatagaagcaatgaaaaatagatatgagtagaatccaaaaaaggaaaaaag------tatatatataaa
tacaaaaatttatataagaattactatccctttctatttctttatttccttaattcaa------ttttgtttgattagga
ccaagttacttaaaaacctctgccttttttaaaagataccgaacagttcctgtgggctgagcgcccttttcaaggaaata
tagaatagcaggaacg
OR240211
tgagttagcaacccgaatataaaaagtttatgtaaatacaat----aaaaaaaagatagataaatgtcaaaatttataga
ccacctcttcgttcttatgttatcgacttttaaatcaaaacccct-attcttattatatcaaagagaattcaagga----
----atcccatcatttga-------ataatataaggtaaaaatcaaaccgctcggacaaaaataaatttatcgacttatc
acgatgaattatatttgttcgatacactgttgtcaatataaatgttgag-aaataatacaacggaaaaacaaaataaata
taaatggaattttttcaatactatta-aaaaaagggcttgtgttgtattggcactacatagccgaaaaaagtttagat--
-------agaggaataaaaaaataccaagtag-aaaaaaatatcagattgaatcaataatcaataataagtaa-------
ctagaataaaaaagggaggattccttggttat------tacttattagtattcaacgaaaaccgaccaattgaaggaact
cccagaattttatatttc----------------------------taggatcaagcaactcgagttttgtcgttctaga
acatgagattttatagaagcaatgaaaaatagatatgagtagaatccaaaaaaggaaaaaat--------tatatataaa
tacaaaaatttatataagaattactatccctttctatttctttatttccttaattaaa------ttttgtttgattagga
ccaagttacttaaaaacctctgccttttttaaaagatcccgaacagttcctgtgggctgagcgcccttttcaaggaaata
tagaatagcaggaacg
;
begin trees;
	tree tree_1 = [&R] (NC057140:0.0,OM281944:0.0,((OR240211:0.020173,(MW436381:0.003583,((((KT781591:0.001177,(((MW284876:0.0,MW436379:0.0):0.001181,NC057127:0.001181):0.0,((MW883954:0.0,OR240210:0.0):0.0,NC057130:0.001182):0.0):0.0):0.001176,(MW436378:0.001177,((MT921985:0.0,(MH793272:0.0,(KX118044:0.0,MW900177:0.0):0.0):0.0):0.001187,(MW436380:0.0,NC057126:0.0):0.0):0.0):0.0):0.001177,(NC054219:0.0,(((MW429787:0.002377,((NC057128:0.001194,((OR209162:0.0,(OR209161:0.0,(OR209159:0.0,(OR209157:0.0,(OR209156:0.0,(OR209153:0.0,(OR209151:0.0,(OR209150:0.0,(OR209145:0.0,(OR209144:0.0,(MT921979:0.0,(MT921978:0.0,(MT921974:0.0,(MT921972:0.0,OR240202:0.0):0.0):0.0):0.0):0.0):0.0):0.0):0.0):0.0):0.0):0.0):0.0):0.0):0.0):0.001187,MN631000:0.001187):0.001186):0.001186,(NC057132:0.001181,((NC057131:0.0,NC071789:0.0):0.0,MT921969:0.0):0.001184):0.0):0.0):0.008479,((NC041580:0.001187,MT921961:0.0):0.001183,(NC057138:0.001193,MW696157:0.002403):0.001182):0.001179):0.0,((MT921971:0.0,OR240203:0.0):0.002375,((OR209160:0.0,OR240205:0.0):0.0,(MT921959:0.0,(NC057139:0.0,MT561045:0.003617):0.0):0.003594):0.0):0.001181):0.0):0.0):0.0,((JF279388:0.005601,(OR240209:0.0,OR240206:0.003615):0.002412):0.00118,(NC057141:0.002377,(OR240207:0.002238,(OR240208:0.001185,OR240204:0.001193):8.01E-4):0.001675):0.002406):0.001182):0.001179):0.0):0.0,((KX352468:0.0,NC029391:0.0):0.001181,((NC051890:0.0,OM281943:0.0):0.00238,OR240201:0.004744):0.0):0.001178):0.004793);

	tree con_50_majrule = [&U] (1[&prob=1.00000000e+00,prob_stddev=0.00000000e+00,prob_range={1.00000000e+00,1.00000000e+00},prob(percent)="100",prob+-sd="100+-0"]:2.568111e-03[&length_mean=2.80092348e-03,length_median=2.56811100e-03,length_95%HPD={6.93207500e-04,5.42100800e-03}],(59[&prob=1.00000000e+00,prob_stddev=0.00000000e+00,prob_range={1.00000000e+00,1.00000000e+00},prob(percent)="100",prob+-sd="100+-0"]:1.909463e-03[&length_mean=2.09749514e-03,length_median=1.90946300e-03,length_95%HPD={3.21336200e-04,4.13421800e-03}],62[&prob=1.00000000e+00,prob_stddev=0.00000000e+00,prob_range={1.00000000e+00,1.00000000e+00},prob(percent)="100",prob+-sd="100+-0"]:3.619561e-04[&length_mean=5.19544023e-04,length_median=3.61956100e-04,length_95%HPD={3.50795100e-08,1.55390300e-03}])[&prob=9.99733404e-01,prob_stddev=3.77023077e-04,prob_range={9.99466809e-01,1.00000000e+00},prob(percent)="100",prob+-sd="100+-0"]:1.394904e-03[&length_mean=1.58195325e-03,length_median=1.39490400e-03,length_95%HPD={1.36673700e-04,3.43587400e-03}],((((2[&prob=1.00000000e+00,prob_stddev=0.00000000e+00,prob_range={1.00000000e+00,1.00000000e+00},prob(percent)="100",prob+-sd="100+-0"]:8.436985e-04[&length_mean=1.01241781e-03,length_median=8.43698500e-04,length_95%HPD={1.50140100e-05,2.41130500e-03}],(17[&prob=1.00000000e+00,prob_stddev=0.00000000e+00,prob_range={1.00000000e+00,1.00000000e+00},prob(percent)="100",prob+-sd="100+-0"]:3.640303e-04[&length_mean=5.31774000e-04,length_median=3.64030300e-04,length_95%HPD={3.97098400e-07,1.59071200e-03}],20[&prob=1.00000000e+00,prob_stddev=0.00000000e+00,prob_range={1.00000000e+00,1.00000000e+00},prob(percent)="100",prob+-sd="100+-0"]:3.582924e-04[&length_mean=5.23051179e-04,length_median=3.58292400e-04,length_95%HPD={2.27110300e-08,1.59940300e-03}])[&prob=9.42148760e-01,prob_stddev=3.39320769e-03,prob_range={9.39749400e-01,9.44548121e-01},prob(percent)="94",prob+-sd="94+-0"]:8.415773e-04[&length_mean=1.01586563e-03,length_median=8.41577300e-04,length_95%HPD={2.12533200e-05,2.44515600e-03}],24[&prob=1.00000000e+00,prob_stddev=0.00000000e+00,prob_range={1.00000000e+00,1.00000000e+00},prob(percent)="100",prob+-sd="100+-0"]:3.694937e-04[&length_mean=5.23621315e-04,length_median=3.69493700e-04,length_95%HPD={1.36882100e-07,1.55370700e-03}],31[&prob=1.00000000e+00,prob_stddev=0.00000000e+00,prob_range={1.00000000e+00,1.00000000e+00},prob(percent)="100",prob+-sd="100+-0"]:8.639727e-04[&length_mean=1.03737857e-03,length_median=8.63972700e-04,length_95%HPD={4.28834000e-06,2.48171000e-03}],33[&prob=1.00000000e+00,prob_stddev=0.00000000e+00,prob_range={1.00000000e+00,1.00000000e+00},prob(percent)="100",prob+-sd="100+-0"]:8.535376e-04[&length_mean=1.02827773e-03,length_median=8.53537600e-04,length_95%HPD={8.49422900e-06,2.44632200e-03}],63[&prob=1.00000000e+00,prob_stddev=0.00000000e+00,prob_range={1.00000000e+00,1.00000000e+00},prob(percent)="100",prob+-sd="100+-0"]:3.476065e-04[&length_mean=5.19908417e-04,length_median=3.47606500e-04,length_95%HPD={6.71239300e-08,1.59601300e-03}])[&prob=9.79472141e-01,prob_stddev=4.52427693e-03,prob_range={9.76272994e-01,9.82671288e-01},prob(percent)="98",prob+-sd="98+-0"]:8.456028e-04[&length_mean=1.01089177e-03,length_median=8.45602800e-04,length_95%HPD={1.04498400e-05,2.42327600e-03}],(3[&prob=1.00000000e+00,prob_stddev=0.00000000e+00,prob_range={1.00000000e+00,1.00000000e+00},prob(percent)="100",prob+-sd="100+-0"]:3.607718e-04[&length_mean=5.23114966e-04,length_median=3.60771800e-04,length_95%HPD={1.21543800e-07,1.54055600e-03}],5[&prob=1.00000000e+00,prob_stddev=0.00000000e+00,prob_range={1.00000000e+00,1.00000000e+00},prob(percent)="100",prob+-sd="100+-0"]:3.492490e-04[&length_mean=5.15525594e-04,length_median=3.49249000e-04,length_95%HPD={4.47624300e-08,1.58482800e-03}],16[&prob=1.00000000e+00,prob_stddev=0.00000000e+00,prob_range={1.00000000e+00,1.00000000e+00},prob(percent)="100",prob+-sd="100+-0"]:3.623022e-04[&length_mean=5.23665664e-04,length_median=3.62302200e-04,length_95%HPD={6.31645900e-08,1.55736900e-03}],25[&prob=1.00000000e+00,prob_stddev=0.00000000e+00,prob_range={1.00000000e+00,1.00000000e+00},prob(percent)="100",prob+-sd="100+-0"]:3.669044e-04[&length_mean=5.19318699e-04,length_median=3.66904400e-04,length_95%HPD={2.78209300e-08,1.56867300e-03}])[&prob=9.82138097e-01,prob_stddev=7.54046154e-04,prob_range={9.81604905e-01,9.82671288e-01},prob(percent)="98",prob+-sd="98+-0"]:8.812347e-04[&length_mean=1.04778842e-03,length_median=8.81234700e-04,length_95%HPD={2.51536300e-05,2.52314100e-03}],19[&prob=1.00000000e+00,prob_stddev=0.00000000e+00,prob_range={1.00000000e+00,1.00000000e+00},prob(percent)="100",prob+-sd="100+-0"]:8.450310e-04[&length_mean=1.02135462e-03,length_median=8.45031000e-04,length_95%HPD={2.59379300e-05,2.49159400e-03}],21[&prob=1.00000000e+00,prob_stddev=0.00000000e+00,prob_range={1.00000000e+00,1.00000000e+00},prob(percent)="100",prob+-sd="100+-0"]:3.597783e-04[&length_mean=5.17635182e-04,length_median=3.59778300e-04,length_95%HPD={2.16591400e-07,1.53179800e-03}],30[&prob=1.00000000e+00,prob_stddev=0.00000000e+00,prob_range={1.00000000e+00,1.00000000e+00},prob(percent)="100",prob+-sd="100+-0"]:3.629198e-04[&length_mean=5.21973667e-04,length_median=3.62919800e-04,length_95%HPD={6.86125500e-08,1.59196600e-03}])[&prob=9.76539589e-01,prob_stddev=7.54046154e-04,prob_range={9.76006398e-01,9.77072781e-01},prob(percent)="98",prob+-sd="98+-0"]:8.838520e-04[&length_mean=1.04532697e-03,length_median=8.83852000e-04,length_95%HPD={2.20498200e-05,2.50321800e-03}],(((4[&prob=1.00000000e+00,prob_stddev=0.00000000e+00,prob_range={1.00000000e+00,1.00000000e+00},prob(percent)="100",prob+-sd="100+-0"]:3.557050e-04[&length_mean=5.20742112e-04,length_median=3.55705000e-04,length_95%HPD={1.38670600e-07,1.61044900e-03}],26[&prob=1.00000000e+00,prob_stddev=0.00000000e+00,prob_range={1.00000000e+00,1.00000000e+00},prob(percent)="100",prob+-sd="100+-0"]:3.602797e-04[&length_mean=5.26808392e-04,length_median=3.60279700e-04,length_95%HPD={1.11288500e-07,1.58087000e-03}])[&prob=9.92002133e-01,prob_stddev=7.54046154e-04,prob_range={9.91468942e-01,9.92535324e-01},prob(percent)="99",prob+-sd="99+-0"]:8.796431e-04[&length_mean=1.04457138e-03,length_median=8.79643100e-04,length_95%HPD={2.73589800e-05,2.49472900e-03}],(28[&prob=1.00000000e+00,prob_stddev=0.00000000e+00,prob_range={1.00000000e+00,1.00000000e+00},prob(percent)="100",prob+-sd="100+-0"]:3.612349e-04[&length_mean=5.22693581e-04,length_median=3.61234900e-04,length_95%HPD={4.32617400e-08,1.54979800e-03}],41[&prob=1.00000000e+00,prob_stddev=0.00000000e+00,prob_range={1.00000000e+00,1.00000000e+00},prob(percent)="100",prob+-sd="100+-0"]:3.488195e-04[&length_mean=5.14486551e-04,length_median=3.48819500e-04,length_95%HPD={4.70070800e-08,1.56672200e-03}])[&prob=9.99866702e-01,prob_stddev=1.88511539e-04,prob_range={9.99733404e-01,1.00000000e+00},prob(percent)="100",prob+-sd="100+-0"]:1.386492e-03[&length_mean=1.56210724e-03,length_median=1.38649200e-03,length_95%HPD={1.37715800e-04,3.34968200e-03}],54[&prob=1.00000000e+00,prob_stddev=0.00000000e+00,prob_range={1.00000000e+00,1.00000000e+00},prob(percent)="100",prob+-sd="100+-0"]:2.414393e-03[&length_mean=2.58604436e-03,length_median=2.41439300e-03,length_95%HPD={5.82060300e-04,4.95532300e-03}])[&prob=9.26019728e-01,prob_stddev=1.31958077e-03,prob_range={9.25086644e-01,9.26952813e-01},prob(percent)="93",prob+-sd="93+-0"]:8.512125e-04[&length_mean=1.01728853e-03,length_median=8.51212500e-04,length_95%HPD={9.49384900e-06,2.44779500e-03}],22[&prob=1.00000000e+00,prob_stddev=0.00000000e+00,prob_range={1.00000000e+00,1.00000000e+00},prob(percent)="100",prob+-sd="100+-0"]:1.932367e-03[&length_mean=2.10477028e-03,length_median=1.93236700e-03,length_95%HPD={3.50496800e-04,4.21325000e-03}],(38[&prob=1.00000000e+00,prob_stddev=0.00000000e+00,prob_range={1.00000000e+00,1.00000000e+00},prob(percent)="100",prob+-sd="100+-0"]:3.638130e-04[&length_mean=5.17769603e-04,length_median=3.63813000e-04,length_95%HPD={9.97011800e-08,1.52813200e-03}],42[&prob=1.00000000e+00,prob_stddev=0.00000000e+00,prob_range={1.00000000e+00,1.00000000e+00},prob(percent)="100",prob+-sd="100+-0"]:3.486909e-04[&length_mean=5.12296477e-04,length_median=3.48690900e-04,length_95%HPD={2.11554300e-07,1.53128500e-03}])[&prob=1.00000000e+00,prob_stddev=0.00000000e+00,prob_range={1.00000000e+00,1.00000000e+00},prob(percent)="100",prob+-sd="100+-0"]:2.442610e-03[&length_mean=2.61559983e-03,length_median=2.44261000e-03,length_95%HPD={5.51323900e-04,4.95627300e-03}],64[&prob=1.00000000e+00,prob_stddev=0.00000000e+00,prob_range={1.00000000e+00,1.00000000e+00},prob(percent)="100",prob+-sd="100+-0"]:8.744405e-03[&length_mean=8.97777785e-03,length_median=8.74440500e-03,length_95%HPD={4.64172400e-03,1.36773200e-02}])[&prob=9.00693148e-01,prob_stddev=2.13018039e-02,prob_range={8.85630499e-01,9.15755798e-01},prob(percent)="90",prob+-sd="90+-2"]:8.603019e-04[&length_mean=1.03358243e-03,length_median=8.60301900e-04,length_95%HPD={3.70147100e-05,2.53466400e-03}],(((6[&prob=1.00000000e+00,prob_stddev=0.00000000e+00,prob_range={1.00000000e+00,1.00000000e+00},prob(percent)="100",prob+-sd="100+-0"]:8.864473e-04[&length_mean=1.06000932e-03,length_median=8.86447300e-04,length_95%HPD={2.38579900e-05,2.56880200e-03}],(12[&prob=1.00000000e+00,prob_stddev=0.00000000e+00,prob_range={1.00000000e+00,1.00000000e+00},prob(percent)="100",prob+-sd="100+-0"]:3.520221e-04[&length_mean=5.18291037e-04,length_median=3.52022100e-04,length_95%HPD={1.36040800e-07,1.56493200e-03}],13[&prob=1.00000000e+00,prob_stddev=0.00000000e+00,prob_range={1.00000000e+00,1.00000000e+00},prob(percent)="100",prob+-sd="100+-0"]:3.596445e-04[&length_mean=5.16798479e-04,length_median=3.59644500e-04,length_95%HPD={6.66942500e-08,1.51053100e-03}],14[&prob=1.00000000e+00,prob_stddev=0.00000000e+00,prob_range={1.00000000e+00,1.00000000e+00},prob(percent)="100",prob+-sd="100+-0"]:3.640879e-04[&length_mean=5.23705961e-04,length_median=3.64087900e-04,length_95%HPD={3.78283100e-08,1.56171300e-03}],15[&prob=1.00000000e+00,prob_stddev=0.00000000e+00,prob_range={1.00000000e+00,1.00000000e+00},prob(percent)="100",prob+-sd="100+-0"]:3.433245e-04[&length_mean=5.04099520e-04,length_median=3.43324500e-04,length_95%HPD={1.40798900e-08,1.51586600e-03}],43[&prob=1.00000000e+00,prob_stddev=0.00000000e+00,prob_range={1.00000000e+00,1.00000000e+00},prob(percent)="100",prob+-sd="100+-0"]:3.411856e-04[&length_mean=5.15097233e-04,length_median=3.41185600e-04,length_95%HPD={2.24446200e-08,1.58347500e-03}],44[&prob=1.00000000e+00,prob_stddev=0.00000000e+00,prob_range={1.00000000e+00,1.00000000e+00},prob(percent)="100",prob+-sd="100+-0"]:3.616621e-04[&length_mean=5.23194404e-04,length_median=3.61662100e-04,length_95%HPD={4.74106900e-08,1.59222700e-03}],45[&prob=1.00000000e+00,prob_stddev=0.00000000e+00,prob_range={1.00000000e+00,1.00000000e+00},prob(percent)="100",prob+-sd="100+-0"]:3.515004e-04[&length_mean=5.13419271e-04,length_median=3.51500400e-04,length_95%HPD={3.55670200e-08,1.55383200e-03}],46[&prob=1.00000000e+00,prob_stddev=0.00000000e+00,prob_range={1.00000000e+00,1.00000000e+00},prob(percent)="100",prob+-sd="100+-0"]:3.572202e-04[&length_mean=5.10560821e-04,length_median=3.57220200e-04,length_95%HPD={8.20565600e-08,1.50929000e-03}],47[&prob=1.00000000e+00,prob_stddev=0.00000000e+00,prob_range={1.00000000e+00,1.00000000e+00},prob(percent)="100",prob+-sd="100+-0"]:3.594226e-04[&length_mean=5.09076345e-04,length_median=3.59422600e-04,length_95%HPD={7.89111600e-08,1.51842900e-03}],48[&prob=1.00000000e+00,prob_stddev=0.00000000e+00,prob_range={1.00000000e+00,1.00000000e+00},prob(percent)="100",prob+-sd="100+-0"]:3.667539e-04[&length_mean=5.26566609e-04,length_median=3.66753900e-04,length_95%HPD={1.07589500e-07,1.59745800e-03}],49[&prob=1.00000000e+00,prob_stddev=0.00000000e+00,prob_range={1.00000000e+00,1.00000000e+00},prob(percent)="100",prob+-sd="100+-0"]:3.510405e-04[&length_mean=5.11242816e-04,length_median=3.51040500e-04,length_95%HPD={9.30529200e-08,1.54658600e-03}],50[&prob=1.00000000e+00,prob_stddev=0.00000000e+00,prob_range={1.00000000e+00,1.00000000e+00},prob(percent)="100",prob+-sd="100+-0"]:3.440225e-04[&length_mean=5.11484447e-04,length_median=3.44022500e-04,length_95%HPD={2.62591900e-08,1.55870700e-03}],52[&prob=1.00000000e+00,prob_stddev=0.00000000e+00,prob_range={1.00000000e+00,1.00000000e+00},prob(percent)="100",prob+-sd="100+-0"]:3.549683e-04[&length_mean=5.09783842e-04,length_median=3.54968300e-04,length_95%HPD={2.55779200e-07,1.53008400e-03}],53[&prob=1.00000000e+00,prob_stddev=0.00000000e+00,prob_range={1.00000000e+00,1.00000000e+00},prob(percent)="100",prob+-sd="100+-0"]:3.610525e-04[&length_mean=5.18373104e-04,length_median=3.61052500e-04,length_95%HPD={2.89588300e-08,1.52065300e-03}],55[&prob=1.00000000e+00,prob_stddev=0.00000000e+00,prob_range={1.00000000e+00,1.00000000e+00},prob(percent)="100",prob+-sd="100+-0"]:3.463572e-04[&length_mean=5.04045511e-04,length_median=3.46357200e-04,length_95%HPD={2.18319400e-08,1.53738000e-03}])[&prob=9.62276726e-01,prob_stddev=5.46683462e-03,prob_range={9.58411090e-01,9.66142362e-01},prob(percent)="96",prob+-sd="96+-1"]:8.658184e-04[&length_mean=1.04061901e-03,length_median=8.65818400e-04,length_95%HPD={1.85446900e-05,2.51847500e-03}])[&prob=9.85603839e-01,prob_stddev=3.77023077e-04,prob_range={9.85337243e-01,9.85870435e-01},prob(percent)="99",prob+-sd="99+-0"]:9.024713e-04[&length_mean=1.08058081e-03,length_median=9.02471300e-04,length_95%HPD={4.07958600e-05,2.63026800e-03}],32[&prob=1.00000000e+00,prob_stddev=0.00000000e+00,prob_range={1.00000000e+00,1.00000000e+00},prob(percent)="100",prob+-sd="100+-0"]:9.027009e-04[&length_mean=1.06643159e-03,length_median=9.02700900e-04,length_95%HPD={3.09085200e-05,2.57927100e-03}])[&prob=9.64942682e-01,prob_stddev=2.07362692e-03,prob_range={9.63476406e-01,9.66408958e-01},prob(percent)="96",prob+-sd="96+-0"]:8.737937e-04[&length_mean=1.03982791e-03,length_median=8.73793700e-04,length_95%HPD={8.33627800e-06,2.43783100e-03}],(10[&prob=1.00000000e+00,prob_stddev=0.00000000e+00,prob_range={1.00000000e+00,1.00000000e+00},prob(percent)="100",prob+-sd="100+-0"]:3.582771e-04[&length_mean=5.12375099e-04,length_median=3.58277100e-04,length_95%HPD={1.00980700e-07,1.52669600e-03}],34[&prob=1.00000000e+00,prob_stddev=0.00000000e+00,prob_range={1.00000000e+00,1.00000000e+00},prob(percent)="100",prob+-sd="100+-0"]:3.524682e-04[&length_mean=5.23797731e-04,length_median=3.52468200e-04,length_95%HPD={6.78848800e-08,1.57742600e-03}],40[&prob=1.00000000e+00,prob_stddev=0.00000000e+00,prob_range={1.00000000e+00,1.00000000e+00},prob(percent)="100",prob+-sd="100+-0"]:3.559937e-04[&length_mean=5.09091434e-04,length_median=3.55993700e-04,length_95%HPD={6.26239900e-08,1.50293700e-03}])[&prob=9.84804052e-01,prob_stddev=1.13106923e-03,prob_range={9.84004266e-01,9.85603839e-01},prob(percent)="98",prob+-sd="98+-0"]:8.539182e-04[&length_mean=1.02602648e-03,length_median=8.53918200e-04,length_95%HPD={1.56278800e-05,2.48270500e-03}],18[&prob=1.00000000e+00,prob_stddev=0.00000000e+00,prob_range={1.00000000e+00,1.00000000e+00},prob(percent)="100",prob+-sd="100+-0"]:1.365979e-03[&length_mean=1.54341468e-03,length_median=1.36597900e-03,length_95%HPD={1.50717700e-04,3.30957300e-03}],35[&prob=1.00000000e+00,prob_stddev=0.00000000e+00,prob_range={1.00000000e+00,1.00000000e+00},prob(percent)="100",prob+-sd="100+-0"]:8.606687e-04[&length_mean=1.03463761e-03,length_median=8.60668700e-04,length_95%HPD={1.94067200e-05,2.47790100e-03}])[&prob=1.00000000e+00,prob_stddev=0.00000000e+00,prob_range={1.00000000e+00,1.00000000e+00},prob(percent)="100",prob+-sd="100+-0"]:3.971159e-03[&length_mean=4.15288487e-03,length_median=3.97115900e-03,length_95%HPD={1.43463200e-03,7.24899800e-03}],((7[&prob=1.00000000e+00,prob_stddev=0.00000000e+00,prob_range={1.00000000e+00,1.00000000e+00},prob(percent)="100",prob+-sd="100+-0"]:1.923816e-03[&length_mean=2.09277144e-03,length_median=1.92381600e-03,length_95%HPD={3.32748200e-04,4.19371300e-03}],8[&prob=1.00000000e+00,prob_stddev=0.00000000e+00,prob_range={1.00000000e+00,1.00000000e+00},prob(percent)="100",prob+-sd="100+-0"]:3.550108e-04[&length_mean=5.13723763e-04,length_median=3.55010800e-04,length_95%HPD={7.69066900e-08,1.51554700e-03}],37[&prob=1.00000000e+00,prob_stddev=0.00000000e+00,prob_range={1.00000000e+00,1.00000000e+00},prob(percent)="100",prob+-sd="100+-0"]:3.637593e-04[&length_mean=5.18894694e-04,length_median=3.63759300e-04,length_95%HPD={2.60994100e-07,1.57613300e-03}])[&prob=1.00000000e+00,prob_stddev=0.00000000e+00,prob_range={1.00000000e+00,1.00000000e+00},prob(percent)="100",prob+-sd="100+-0"]:1.822047e-03[&length_mean=2.01661089e-03,length_median=1.82204700e-03,length_95%HPD={2.86230200e-04,4.05735400e-03}],(11[&prob=1.00000000e+00,prob_stddev=0.00000000e+00,prob_range={1.00000000e+00,1.00000000e+00},prob(percent)="100",prob+-sd="100+-0"]:3.533881e-04[&length_mean=5.22031159e-04,length_median=3.53388100e-04,length_95%HPD={1.12382700e-07,1.58120300e-03}],56[&prob=1.00000000e+00,prob_stddev=0.00000000e+00,prob_range={1.00000000e+00,1.00000000e+00},prob(percent)="100",prob+-sd="100+-0"]:3.426476e-04[&length_mean=5.10051738e-04,length_median=3.42647600e-04,length_95%HPD={7.92715000e-08,1.53570300e-03}])[&prob=9.99866702e-01,prob_stddev=1.88511539e-04,prob_range={9.99733404e-01,1.00000000e+00},prob(percent)="100",prob+-sd="100+-0"]:1.389779e-03[&length_mean=1.56762144e-03,length_median=1.38977900e-03,length_95%HPD={1.42588000e-04,3.38706700e-03}],51[&prob=1.00000000e+00,prob_stddev=0.00000000e+00,prob_range={1.00000000e+00,1.00000000e+00},prob(percent)="100",prob+-sd="100+-0"]:3.463295e-04[&length_mean=5.07519463e-04,length_median=3.46329500e-04,length_95%HPD={1.10234800e-08,1.52149600e-03}],58[&prob=1.00000000e+00,prob_stddev=0.00000000e+00,prob_range={1.00000000e+00,1.00000000e+00},prob(percent)="100",prob+-sd="100+-0"]:3.623491e-04[&length_mean=5.34492712e-04,length_median=3.62349100e-04,length_95%HPD={4.66792600e-08,1.61277000e-03}])[&prob=6.27832578e-01,prob_stddev=1.65890154e-02,prob_range={6.16102373e-01,6.39562783e-01},prob(percent)="63",prob+-sd="63+-2"]:8.495036e-04[&length_mean=1.01077979e-03,length_median=8.49503600e-04,length_95%HPD={8.26853900e-06,2.43341500e-03}],((9[&prob=1.00000000e+00,prob_stddev=0.00000000e+00,prob_range={1.00000000e+00,1.00000000e+00},prob(percent)="100",prob+-sd="100+-0"]:3.507327e-04[&length_mean=5.18124997e-04,length_median=3.50732700e-04,length_95%HPD={4.57927500e-08,1.57481100e-03}],27[&prob=1.00000000e+00,prob_stddev=0.00000000e+00,prob_range={1.00000000e+00,1.00000000e+00},prob(percent)="100",prob+-sd="100+-0"]:8.741614e-04[&length_mean=1.04693999e-03,length_median=8.74161400e-04,length_95%HPD={2.26752500e-05,2.49642900e-03}])[&prob=9.90002666e-01,prob_stddev=1.88511539e-04,prob_range={9.89869368e-01,9.90135964e-01},prob(percent)="99",prob+-sd="99+-0"]:8.887787e-04[&length_mean=1.06963659e-03,length_median=8.88778700e-04,length_95%HPD={9.16955600e-06,2.55995000e-03}],(23[&prob=1.00000000e+00,prob_stddev=0.00000000e+00,prob_range={1.00000000e+00,1.00000000e+00},prob(percent)="100",prob+-sd="100+-0"]:1.399138e-03[&length_mean=1.57615359e-03,length_median=1.39913800e-03,length_95%HPD={1.39171000e-04,3.38823800e-03}],36[&prob=1.00000000e+00,prob_stddev=0.00000000e+00,prob_range={1.00000000e+00,1.00000000e+00},prob(percent)="100",prob+-sd="100+-0"]:8.811331e-04[&length_mean=1.06541372e-03,length_median=8.81133100e-04,length_95%HPD={2.04609500e-05,2.58722900e-03}])[&prob=9.69874700e-01,prob_stddev=2.63916154e-03,prob_range={9.68008531e-01,9.71740869e-01},prob(percent)="97",prob+-sd="97+-0"]:8.942688e-04[&length_mean=1.06499190e-03,length_median=8.94268800e-04,length_95%HPD={3.59557300e-05,2.55369500e-03}])[&prob=7.12210077e-01,prob_stddev=4.33576539e-03,prob_range={7.09144228e-01,7.15275926e-01},prob(percent)="71",prob+-sd="71+-0"]:8.088800e-04[&length_mean=9.78073753e-04,length_median=8.08880000e-04,length_95%HPD={5.07455200e-07,2.41260100e-03}],29[&prob=1.00000000e+00,prob_stddev=0.00000000e+00,prob_range={1.00000000e+00,1.00000000e+00},prob(percent)="100",prob+-sd="100+-0"]:3.488673e-04[&length_mean=5.12074743e-04,length_median=3.48867300e-04,length_95%HPD={3.59764000e-08,1.58824400e-03}])[&prob=8.86430285e-01,prob_stddev=4.90130000e-03,prob_range={8.82964543e-01,8.89896028e-01},prob(percent)="89",prob+-sd="89+-0"]:8.727384e-04[&length_mean=1.04217696e-03,length_median=8.72738400e-04,length_95%HPD={6.41964000e-06,2.49026300e-03}],(39[&prob=1.00000000e+00,prob_stddev=0.00000000e+00,prob_range={1.00000000e+00,1.00000000e+00},prob(percent)="100",prob+-sd="100+-0"]:1.371277e-03[&length_mean=1.54915656e-03,length_median=1.37127700e-03,length_95%HPD={1.27133600e-04,3.31915300e-03}],((57[&prob=1.00000000e+00,prob_stddev=0.00000000e+00,prob_range={1.00000000e+00,1.00000000e+00},prob(percent)="100",prob+-sd="100+-0"]:8.697356e-04[&length_mean=1.04249872e-03,length_median=8.69735600e-04,length_95%HPD={1.77657100e-05,2.50496200e-03}],61[&prob=1.00000000e+00,prob_stddev=0.00000000e+00,prob_range={1.00000000e+00,1.00000000e+00},prob(percent)="100",prob+-sd="100+-0"]:8.754868e-04[&length_mean=1.04758892e-03,length_median=8.75486800e-04,length_95%HPD={3.39178900e-05,2.52956500e-03}])[&prob=6.14236204e-01,prob_stddev=2.63916154e-03,prob_range={6.12370035e-01,6.16102373e-01},prob(percent)="61",prob+-sd="61+-0"]:6.940286e-04[&length_mean=8.76200169e-04,length_median=6.94028600e-04,length_95%HPD={1.69142900e-07,2.24102200e-03}],60[&prob=1.00000000e+00,prob_stddev=0.00000000e+00,prob_range={1.00000000e+00,1.00000000e+00},prob(percent)="100",prob+-sd="100+-0"]:1.334036e-03[&length_mean=1.51330714e-03,length_median=1.33403600e-03,length_95%HPD={1.01011900e-04,3.32711100e-03}])[&prob=9.90135964e-01,prob_stddev=3.01618462e-03,prob_range={9.88003199e-01,9.92268728e-01},prob(percent)="99",prob+-sd="99+-0"]:1.191866e-03[&length_mean=1.37855148e-03,length_median=1.19186600e-03,length_95%HPD={9.45778900e-05,3.17371400e-03}])[&prob=1.00000000e+00,prob_stddev=0.00000000e+00,prob_range={1.00000000e+00,1.00000000e+00},prob(percent)="100",prob+-sd="100+-0"]:1.415436e-03[&length_mean=1.60627065e-03,length_median=1.41543600e-03,length_95%HPD={1.68757300e-04,3.52394800e-03}])[&prob=9.59344175e-01,prob_stddev=2.82767308e-03,prob_range={9.57344708e-01,9.61343642e-01},prob(percent)="96",prob+-sd="96+-0"]:9.159218e-04[&length_mean=1.08464237e-03,length_median=9.15921800e-04,length_95%HPD={1.33211700e-06,2.58298900e-03}]);
end;


end;
