# Supplementary material for: A taxonomic revision of the genus Angelica (Apiaceae) in Taiwan with a new species A. aliensis
Source: Bot Stud. 2024 Jan 22;65:3. doi: 10.1186/s40529-023-00407-7 (PMC10803708; doi:10.1186/s40529-023-00407-7)
Supplement: Supplementary file 3 — Additional file 3. Alignment, ML tree, and BI tree files of nrDNA. [file 40529_2023_407_MOESM3_ESM.txt]

#NEXUS
[ Title fasta file]
begin data;
   dimensions ntax=81 nchar=609;
   format missing=? gap=- matchchar=. datatype=nucleotide;
   matrix

[!Domain=Data;]
AB569093
tcgaatcctgcaatagcagaatgacccgctaacacgtcaacattttgggcgagcgtcggggggcctcggtctcctgtctg
cgaatccctggtaggtggcca----ctcccgggtggccactggcctgcaaaatcattcgggcgcggaatgcgccaaggac
ctt-aaaactgaattgtacgtccgtatcccgttagc-gggcaccggcgtcattccaaaacacaacgactctcgacaacgg
atatctcggctctcgcatcgatgaagaacgtagcgaaatgcgatacttggtgtgaattgcagaatcccgtgaaccatcga
gtctttgaacgcaagttgcgcccgaagccactaggctgagggcacgcctgcctgggtgtcacgcatcgtc-ttgcccaca
aa-ccactcacacctgagaagttgtgccggttt-ggggcggaaactggcctcccgtaccttgtcgtgcggttggcggaaa
aacgagtctccggcgacggacgtcgcgacatcggtggttgt-aaaagaccctcttgtcttgtcgtgcgaatcctcgtcat
cttagcgagctccaggacccttaggcagcacacactctgtgcgcttcga
AB697608
tcgaatcctgcaatagcagaatgacccgctaacacgtcaacattttgggcgagcgtcggggggcctcggtctcctgtctg
cgaatccctggtaggtggcca----ctcccgggtgaccactggcctgcaaaatcattcgggcgcggaatgcgccaaggac
ctt-aaaactgaattgtacgtccgtatcccgttagc-gggcaccggcgtcattccaaaacacaacgactctcgacaacgg
atatctcggctctcgcatcgatgaagaacgtagcgaaatgcgatacttggtgtgaattgcagaatcccgtgaaccatcga
gtctttgaacgcaagttgcgcccgaagccactaggctgagggcacgcctgcctgggtgtcacgcatcgtc-ttgcccaca
aa-ccactcacacctgagaagttgtgccggttt-ggggcggaaactggcctcccgtaccttgtcgtgcggttggcggaaa
aacgagtctccggcgacggacgtcgcgacatcggtggttgt-aaaagaccctcttgtcttgtcgtgcgaatcctcgtcat
cttagcgagctccaggacccttaggcagcacacactctgtgcgcttcga
AB697610
tcgaatcctgcaatagcagaatgacccgctaacacgttaacaatttgggcgagcatcggggggcctcggtctcctgtctg
cgaatccctggtaggtggcca----ctcctgggtggtcacttgcctgcaaaatcattcgggcgcggaatgcgccaaggac
ctt-aaaactgaattgtacgtccgtatcccgttagc-gggcaccggcgtcattccaaaacacaacgactctcgacaacgg
atatctcggctctcgcatcgatgaagaacgtagcgaaatgcgatacttggtgtgaattgcagaatcccgtgaaccatcga
gtctttgaacgcaagttgcgcccgaagccactaggctgagggcacgcctgcctgggtgtcacgcatcgtc-ttgcccaca
aa-ccactcacatctgagaagttgtgccggttt-ggggcggaaactggcctcccgtaccttgtcgtgcggttggcggaaa
aacgagtctccggcgacgaatgtcgcgacatcggtggttgt-gaaagaccctcttgtcttgtcgcgcgaatcctcgtcaa
cttagcgagctccaggacccttaggcagcacacattctgtgcgcttcga
AJ131291
tcgaatcctgcaatagcagaatgacccgctaacacgtcaacattttgggcgagcgtcggggggcctcggtctcctgtctg
cgaatccctggtaggtggcca----ctcccgggtggccactggcctgcaaaatcattcgggcgcggaatgcgccaaggac
ctt-gaaactgaattgtacgtccgtatcccgttagc-gggcaccggcgtcattccaaaacacaacgactctcgacaacgg
atatctcggctctcgcatcgatgaagaacgtagcgaaatgcgatacttggtgtgaattgcagaatcccgtgaaccatcga
gtctttgaacgcaagttgcgcccgaagccactaggctgagggcacgcctgcctgggtgtcacgcatcgtc-ttgcccaca
aa-ccactcacacctgagaagttgtgccggttt-ggggcggaaactggcctcccgtaccttgtcgtgcggttggcggaaa
aacgagtctccggcgacggacgtcgcgacatcggtggttgt-aaaagaccctcttgtcttgtcgtgcgaatcctcgtcat
cttagcgagctccaggacccttaggcagcacacactctgtgcgcttcga
AY548214
tcgaatcctgcaatagcagaatgacccgctaacacgttaacaatttgggcgagcatcggggggcctcggtctcctgtctg
cgaatccctggtaggtggcca----ctcctgggtggccacaggcctgcaaaatcattcgggcgcggaatgcgccaaggac
ctt-aaaactgaattgtacgtccgtatcccattagt-gggcaccggcgtcattccaaaacataacgactctcgacaacgg
atatctcggctctcgcatcgatgaagaacgtagcgaaatgcgatacttggtgtgaattgcagaatcccgtgaaccatcga
gtctttgaacgcaagttgcgcccgaagccactaggctgagggcacgcctgcctgggtgtcacgcatcgtc-ttgcccaca
aa-ccactcacatctgagaagttgtgccggtattgtggcggaaactggcctcccgtaccttatcgtgcggttggcggaaa
aacgagtctccggcgacggacgtcgcgacatcggtggttgt-gaaagaccctcttgtcttgtcgcgcgaatcctcgtcat
cttagcgagctccaggacccttaggcagcacacactctgtgcgcttcga
AY548227
tcgaatcctgcaatagcagaatgacccgctaacacgtcaacattttgggcgagcgtcggggggcctcggtctcctgtctg
cgaatccctggtaggtggcca----ctcccgggtggccactggcctgcaaaatcattcgggcgcggaatgcgccaaggac
ctt-aaaactgaattgtacgtccgtatcccgttagc-gggcaccggcgtcattccaaaacacaacgactctcgacaacgg
atatctcggctctcgcatcgatgaagaacgtagcgaaatgcgatacttggtgtgaattgcagaatcccgtgaaccatcga
gtctttgaacgcaagttgcgcccgaagccactaggctgagggcacgcctgcctgggtgtcacgcatcgtc-ttgcccaca
aa-ccactcacacctgagaagttgtgccggttt-ggggcggaaactggcctcccgtaccttgtcgtgcggttggcggaaa
aacgagtctccggcgacggacgtcgcgacatcggtggttgt-aaaagaccctcttgtcttgtcgtgcgaatcctcgtcat
cttagcgagctccaggacccttaggcagcacacactctgtgcgcttcga
DQ263567
tcgaatcctgcaatagcagaatgacccgctaacacgttaacaatttgggcgagcgtcggggggcctcggtctcctgtctg
cgaatccctggtaggtggcca----ctcccgggtggccactggcctgcaaaatcattcgggcgcggaatgcgccaaggac
ctt-aaaactgaattgtacgtccgtatcccgttagc-gggcatcggcgtcattccaaaacacaacgactctcgacaacgg
atatctaggctctcgcatcgatgaagaacgtagcgaaatgcgatacttggtgtgaattgcagaatcccgtgaaccatcga
gtctttgaacgcaagttgcgcccgaagccactaggctgagggcacgcctgcctgggtgtcacgcatcgta-ttgcccaca
aa-ccactcacacctgagaagttgtgccggttt-ggggcggaaattcgcctcccgtaccttgtcgtgcggttggcggaaa
aacgagtctccggcgacggacgtcgcgacatcggtggttgt-gaaagaccctcttgtcttgtcgcgcgaatcctcgtcat
cttagcgagctccaggacccttaggcagcacacactctgtgcgcttcga
DQ263573
tcgaatcctgcaaaagcagaatgacccgttaacacgttaacaatttgggcgagcatcggggggcctcggtctcctgtctg
caaatccctggtaggtggcca----ctcctgggtggccactggcctgcaaaatcattcgggcgcggaatgcgccaaggac
ctt-gaaactgaattgtacgtccgtatcccgttagc-gggcaccggcgtcattccaaaacacaacgactctcgacaacgg
atatctcggctctcgcatcgatgaagaacgtagcgaaatgcgatacttggtgtgaattgcagaatcccgtgaaccatcga
gtctttgaacgcaagttgcgcccgaagccactaggctgagggcacgcctgcctgggtgtcacgcatcgtc-ttgcccaca
aa-ccactgacatctgagaagttgtgccggttt-ggggcggaaactggcctcccgtaccttttcgtgcggttggcggaaa
aacgagtctccggcgacggacgtcgcgacatcggtggttgt-gaaagaccctcttgtcttgtcgcgcgaaccctcgtcat
cttagagagctccaggacccttagttagcacacactctgtgcgcttcga
DQ263575
tcgaatcctgcaatagcaaaatgacccgctaacacgttaacaatttgggcgagcgtcggggggcctcggtctcctgtctg
cgaatccctggtaggtggcca----ctctcgggtggccactggcctgcaaaatcattcgggcgcggaatgcgccaaggac
ctt-aaaactgaattgtacgtccgtatcccgttagc-gggcaccggcgtcattccaaaatacaacgactctcgacaacgg
atatctcggctctcgcatcgatgaagaacgtagcgaaatgcgatacttggtgtgaattgcagaatcccgtgaaccatcga
gtctttgaacgcaagttgcgcccgaagccactaggctgagggcacgcctgcctgggtgtcacgcatcgta-ttgcccaca
ga-ccactcacacctgagaagttgtgccggttt-ggggcgcaaattggcctcccgtaccttgtcgtgcggttggcggaaa
aacgagtctccggcgacggacgtcgcgacatcggtggttgt-gaaagaccctcttgtcttgtcgcgcgaatcctcgtcat
cttagcgagctccaggacccttaggcagcacacactctgtgcgcttcga
DQ263578
tcgaatcctgcaaaagcagaatgacccgttaacacgttaacaatttgggcgagcatcggggggcctcggtctcctgtctg
caaatccctggtaggtggcca----ctcctgggtggccactggcctgcaaaatcattcgggcgcggaatgcgccaaggac
ctt-gaaactgaattgtacgtccgtatcccgttagc-gggcaccggcgtcattccaaaacacaacgactctcgacaacgg
atatctcggctctcgcatcgatgaagaacgtagcgaaatgcgatacttggtgtgaattgcagaatcccgtgaaccatcga
gtctttgaacgcaagttgcgcccgaagccactaggctgagggcacgcctgcctgggtgtcacgcatcgtc-ttgcccaca
aa-ccactgacatctgagaagttgtgccggttt-ggggcggaaactggcctcccgtaccttttcgtgcggttggcggaaa
aacgagtctccggcgacggacgtcgcgacatcggtggttgt-gaaagaccctcttgtcttgtcgcgcgaaccctcgtcat
cttagagagctccaggacccttagttagcacacactctgtgcgcttcga
DQ278164
tcgaatcctgcaatagcagaatgacccgctaacacgttaacaatttgggcgagcatcggggggcctcggtctcctgtctg
cgaatccctggtaggtggcca----ctcctgggtggtcacttgcctgcaaaatcattcgggcgcggaatgcgccaaggac
ctt-aaaactgaattgtacgtccgtatcccgttagc-gggcaccggcgtcattccaaaacacaacgactctcgacaacgg
atatctcggctctcgcatcgatgaagaacgtagcgaaatgcgatacttggtgtgaattgcagaatcccgtgaaccatcga
gtctttgaacgcaagttgcgcccgaagccactaggctgagggcacgcctgcctgggtgtcacgcatcgtc-ttgcccaca
aa-ccactcacatctgagaagttgtgccggttt-ggggcggaaactggcctcccgtaccttgtcgtgcggttggcggaaa
aacgagtctccggcgacgaatgtcgcgacatcggtggttgt-gaaagaccctcttgtcttgtcgcgcgaatcctcgtcaa
cttagcgagctccaggacccttaggcagcacacattctgtgcgcttcga
DQ278166
tcgaatcctgcaatagcagaatgacccgctaacacgttaacaatttgggcgagcatcggggggcctcggtctcctgtctg
cgaatccctggtaggtggcca----ctcctgggtggccacaggcctgcaaaatcattcgggcgcggaatgcgccaaggac
ctt-aaaactgaattgtacgtccgtatcccattagt-gggcaccggcgtcattccaaaacataacgactctcgacaacgg
atatctcggctctcgcatcgatgaagaacgtagcgaaatgcgatacttggtgtgaattgcagaatcccgtgaaccatcga
gtctttgaacgcaagttgcgcccgaagccactaggctgagggcacgcctgcctgggtgtcacgcatcgtc-ttgcccaca
aa-ccactcacatctgagaagttgtgccggtattgtggcggaaactggcctcccgtaccttatcgtgcggttggcggaaa
aacgagtctccggcgacggacgtcgcgacatcggtggttgt-gaaagaccctcttgtcttgtcgcgcgaatcctcgtcat
cttagcgagctccaggacccttaggcagcacacactctgtgcgcttcga
EU418374
tcgaatcctgcaatagcagaatgacccgctagcacgttaaaaatttaggtgagcgtcgggaggcctcggtctcctgtttg
cgaatccatggtaggtggcca----ctcccgggtggccactggcctacaaaatcattcgggcgcggtatgcgccaaggac
ctt-aaaatcgaattgtacgtccgtatcccgttagc-gggcatcggcgtctttccaaaatacaacgactctcgacaacgg
atatctcggctctcgcatcgatgaagaacgtagcgaaatgcgatacttggtgtgaattgcagaatcccgtgaaccatcga
gtctttgaacgcaagttgcgcccgaagccacttggctgagggcacgcctgcctgggtgtcacgcattgta-ttgcccaca
aa-ccagtcacacctgagaagttgtgccggttt-ggggcggaaattggcctcccgtaccttgtcgtgcggttggcggaaa
aatgagtctccggcgatggacgtcgcgacatcggtggttgt-aaaagaccctcttgtcttgtcgcgtgaatccttgtcat
cttagagagctccaggacccttaggcagcacgtactctgtgcgcttcga
EU418375
tcgaatcctgcaatagcagaatgacccgctaacacgttaacaatttgggcgagcgtcggggggcctcggtctcctgtctt
cgaatccctggtaggtggcca----ctcccgggtggtcactggcctgcaaaatcattcgggcgcggaatgcgccaaggac
ctt-aaaactgaattgtacgtccgtatcccgttcgc-gggcaccggcgtcattccaaaacacaacgactctcgacaacgg
atatctcggctctcgcatcgatgaagaacgtagcgaaatgcgatacttggtgtgaattgcagaatcccgtgaaccatcga
gtctttgaacgcaagttgcgcccgaagccactaggctgagggcacgcctgcctgggtgtcacgcatcgta-ttgcctgca
ga-ccactcacacctgagaagttgtgacggttt-ggggcgcaaattggcctcccgtaccttgtcgtgcggttggcggaaa
aacgagtctccggcgacggatgtcgcgacatcggtggttgt-gaaagaccctcttgtcttgtcgcgcgagtcctcgtcat
cttagcgagctccaggacccataggcagcacacactctgtgcgcttcga
FJ385033
tcgaatcctgcaatagcagaatgacccgctaacacgttaacaatttgggcgagcgtcggggggcctcggtctcctgtctg
cgaatccctggtaggtggcca----ctcccgggtggccactggcctgcaaaatcattcgggcgcggaatgcgccaaggac
ctt-aaaactgaattgtgcgtccgtatcccgttagc-gggcaacggcgtcattccaaaacacaacgactctcgacaacgg
atatctcggctctcgcatcgatgaagaacgtagcgaaatgcgatacttggtgtgaattgcagaatcccgtgaaccatcga
gtctttgaacgcaagttgcgcccgaagccactaggctgagggcacgcctgcctgggtgtcacgcatcgtc-ttgcccaca
aa-ccactcacacctgagaagttgtgctggttt-ggggcggaaactggcctcccgtaccttgtcgtgcggttggcggaaa
aacgagtctccggcgacggacgtcgcgacatcggtggttgt-aaaagaccctcttgtcttgtcgcgcgaatcctcgtcat
cttagcgagctccaggacccttaggcagcacacactctgtgcgcttcga
GU395170
tcgaatcctgcaatagcagaatgacccgctaacacgttaacaatttgggcgagcgtcggggggcctcggtctcctgtctg
cgaatccctggtaggtggcca----ctcccgggtggccactggcctgcaaaatcattcgggcgcggaatgcgccaaggac
ctt-aaaactgaattgtgcgtccgtatcccgttagc-gggcaacggcgtcattccaaaacacaacgactctcgacaacgg
atatctcggctctcgcatcgatgaagaacgtagcgaaatgcgatacttggtgtgaattgcagaatcccgtgaaccatcga
gtctttgaacgcaagttgcgcccgaagccactaggctgagggcacgcctgcctgggtgtcacgcatcgtc-ttgcccaca
aa-ccactcacacctgagaagttgtgccggttt-ggggcggaaactggcctcccgtaccttgtcgtgcggttggcggaaa
aacgagtctccggcgacggacgtcgcgacatcggtggttgt-aaaagaccctcttgtcttgtcgcgcgaatcctcgtcat
cttagcgagctccaggacccttaggcagcacacactttgtgcgcttcga
HQ256682
tcgaatcctgcaatagcagaatgacccgctaacacgttaacaatttgggcgagcgtcggggggcctcggtctccagtctg
cgaatccctggtaggtggcca----ctcctgggtgaccactggcctgcaaaatcattcgggcgcggaatgcgccaaggac
ctt-aaaactgaattgtacgtccgtatcccgttagc-gggcaccggcgtcattccaaaacacaacgactctcgacaacgg
atatctcggctctcgcatcgatgaagaacgtagcgaaatgcgatacttggtgtgaattgcagaatcccgtgaaccatcga
gtctttgaacgcaagttgcgcccgaagccactaggctgagggcacgcctgcctgggtgtcacgcatcgtc-ttgcccaca
aa-ccactcacatctgagaagttgttccggttt-ggggcggaaactggcctcccgtaccttgtcgtgcggttggcggaaa
aacgagtctccggcgacggacgtcgcgacatcggtggttgt-gaaagaccctcttgccttgtcgcgcgaatcctcgtcat
cttagcgagctccgggacccttaggcagcacacactctgtgcgctttga
HQ686375
tcgaatcctgcaatagcagaatgacccgctaacacgttacaaatttgggtgagcgtcgggaggcctcggtctcttgtctc
cgaatccatggtaggtggcca----ctcccgggtggtcactggccttcaaaatcatttgggcgcggtatgcgccaaggac
ctt-aaaatcgaattgtacgtctgtatcccgttagc-gggcattgacgtctttccaaaacacaacgactctcgacaacgg
atatctcggctctcgcatcgatgaagaacgtagcgaaatgcgatacttggtgtgaattgcagaatcccgtgaaccatcga
gtctttgaacgcaagttgcgcccgaagccactcagctgagggcacgcctgcctgggtgtcacgcatcgta-ttgcccaca
aa-ccagtcatacctgagaagttgtgtcggttt-ggggcggaaattggcctcctgtaccttgttgtgcggttggcggaaa
aatgagtctccggcgatggacgtcgcgacatcggtggttgt-aaaagaccctcttgtcttgtcgcgcgaatcctcgtcat
cttagcgagctccaggacccttaggcagcacatactctgtgcgcttcga
HQ686388
tcgaatcctgc-atagcagaatgacccgctaacacgttacaaatttgggtgagcgtcgggaggcctcggtctcttgtctc
cgaatccatggtaggtggcca----ctcccgggtggtcactggccttcaaaatcatttgggcgcggtatgcgccaaggac
ctt-aaaatcgaattgtacgtctgtatcccgttagc-gggcattgacgtctttccaaaacacaacgactctcgacaacgg
atatctcggctctcgcatcgatgaagaacgtagcgaaatgcgatacttggtgtgaattgcagaatcccgtgaaccatcga
gtctttgaacgcaagttgcgcccgaagccactcagctgagggcacgcctgcctgggtgtcacgcatcgta-ttgcccaca
aa-ccagtcatacctgagaagttgtgtcggttt-ggggcggaaattggcctcctgtaccttgttgtgcggttggcggaaa
aatgagtctccggcgatggacgtcgcgacatcggtggttgt-aaaagaccctcttgtcttgtcgcgcgaatcctcgtcat
cttagcgagctccaggacccttaggcagcacatactctgtgcgcttcga
JX022910
tcgaatcctgcaatagcagaatgacccgctaacacgttaacaatttgggcgagcgtcggggggcctcggtctcctgtctg
cgaatccctggtaggtggcca----ctcccgggtggccactggcctgcaaaatcattcgggcgcggaatgcgccaaggac
ctt-aaaactgaattgtacgtccgtatcccgttagc-gggcatcggcgtcattccaaaacacaacgactctcgacaacgg
atatctaggctctcgcatcgatgaagaacgtagcgaaatgcgatacttggtgtgaattgcagaatcccgtgaaccatcga
gtctttgaacgcaagttgcgcccgaagccactaggctgagggcacgcctgcctgggtgtcacgcatcgta-ttgcccaca
aa-ccactcacacctgagaagttgtgccggttt-ggggcggaaattcgcctcccgtaccttgtcgtgcggttggcggaaa
aacgagtctccggcgacggacgtcgcgacatcggtggttgt-gaaagaccctcttgtcttgtcgcgcgaatcctcgtcat
cttagcgagctccaggacccttaggcagcacacactctgtgcgcttcga
JX022913
tcgaatcctgcaatagcaaaatgacccgctaacacgttaacaatttgggcgagcgtcggggggcctcggtctcctgtctg
cgaatccctggtaggtggcca----ctctcgggtggccactggcctgcaaaatcattcgggcgcggaatgcgccaaggac
ctt-aaaactgaattgtacgtccgtatcccgttagc-gggcaccggcgtcattccaaaatacaacgactctcgacaacgg
atatctcggctctcgcatcgatgaagaacgtagcgaaatgcgatacttggtgtgaattgcagaatcccgtgaaccatcga
gtctttgaacgcaagttgcgcccgaagccactaggctgagggcacgcctgcctgggtgtcacgcatcgta-ttgcccaca
ga-ccactcacacctgagaagttgtgccggttt-ggggcgcaaattggcctcccgtaccttgtcgtgcggttggcggaaa
aacgagtctccggcgacggacgtcgcgacatcggtggttgt-gaaagaccctcttgtcttgtcgcgcgaatcctcgtcat
cttagcgagctctaggacccttaggcagcacacactctgtgcgcttcga
JX022927
tcgaatcctgcaatagcagaatgacccgctaacacgttacaaatttgggtgagcgtcgggaggcctcggtctcttgtctc
cgaatccatggtaggtggcca----ctcccgggtggtcactggccttcaaaatcatttgggcgcggtatgcgccaaggac
ctt-aaaatcgaattgtacgtctgtatcccgttagc-gggcatcgacgtctttccaaaacacaacgactctcgacaacgg
atatctcggctctcgcatcgatgaagaacgtagcgaaatgcgatacttggtgtgaattgcagaatcccgtgaaccatcga
gtctttgaacgcaagttgcgcccgaagccactcagctgagggcacgcctgcctgggtgtcacgcatcgta-ttgcccaca
aa-ccagtcatacctgagaagttgtgtcggttt-ggggcggaaattggcctcctgtaccttgttgtgcggttggcggaaa
aatgagtctccggcgatggacgtcgcgacatcggtggttgt-aaaagaccctcttgtcttgtcgcgcgaatccttgtcat
cttagcgagctccaggacccttaggcagcacatactctgtgcgcttcga
JX022933
tcgaatcctgcaatagcagaatgacccgctaacacgttaaaaatttgggcgagcgtcgggaggcctcggtctcctgtctg
cgaatccctggtaggtggcca----ctcccgggtggccactggcctacaaaatcattcgggcgcggaatgcgccaaggaa
ctt-aaaactgaattgtacgtctgtatcccgttagc-gggcaccggcgtcattccaaaacacaacgactctcgacaacgg
atatctcggctctcgcatcgatgaagaacgtagcgaaatgcgatacttggtgtgaattgcagaatcccgtgaaccatcga
gtctttgaacgcaagttgcgcccgaagccacttggctgagggcacgcctgcctgggtgtcacgcatcgta-ttgcccaca
aa-ccactcacacctgagaaggtgtgccggttt-ggggcggaaattggcctcccgtaccttgtcgtgcggttggcggaaa
aacgagtctccggcgatggacgtcgcgacatcggtggttgt-aaaagaccctcttgtcttgtcgcgcgaatcctcgtcat
cttagcgagctccaggacccttaggcagcacatactctgtgcgcttcga
JX022934
tcgaatcctgcaatagcagaatgacccgctaacacgttacaaatttgggtgagcgtcgggaggcctcggtctcatgtttg
cgaatccatggtaggtggcca----ctcccgggtggccactggcctacaaaatcatttgggcgcggtatgcgccaaggac
ctt-aaaaccgaattgtacgtctgtatcccattagt-gggcatcggcgtctttccaaaacacaacgactctcgacaacgg
atatctcggctctcgcatcgatgaagaacgtagcgaaatgcgatacttggtgtgaattgcagaatcccgtgaaccatcga
gtctttgaacgcaagttgcgcccgaagccactcggctgagggcacgcctgcctgggtgtcacacattgta-ttgcccaca
aa-ccagtcacacctgagaagttgtgccggttt-ggggcggaaattggcctcccgtaccttgtcgtgcggttggcggaaa
aatgagtctccggcgatggacgtcgcgacatcggtggttgt-aaaagaccctcttgtcttgtcgcgcgaatcctcgtcat
cttagcgagctccaggacccttaggcagcacgtactctgtgcgcttcga
JX022937
tcgaaacctgcaatagcagaatgacccgctaacacgttaacaatttgggcgagcatcggggggcctcggtctcctgtctg
cgaatccctggtaggtggcca----ctccagggtggctactggcctgcaaaatcattcgggcgcggaatgcgccaaggaa
ctt-aaaactgaattgtacgtccgtatcccgttagc-gggcatcggtgtcattccacaacacaacgactctcgacaacgg
atatctcggctctcgcatcgatgaagaacgtagcgaaatgcgatacttggtgtgaattgcagaatcccgtgaaccatcga
gtctttgaacgcaagttgcgcccgaagccactaggctgagggcacgcctgcctgggtgtcacgcatcgta-ttgcccaca
aa-ccactcacacctgagaagttgtgccgggtt-ggggcggaaattggcctcccgtaccttgtcgtgcggttggc-gaaa
atcgagtctccggcgatggacgtcgcgacatcggtggttgt-aaaagaccctcttgtcttgtcgtgcgaatcctcgtcat
cttagcgagctccaggacccttaggcagcacatactctgtgcgcttcga
JX022940
tcgaatcctgcaatagcagaatgacccgctaacacgttaaaaatttaggcgagcgtcgggaggcctcggtctcctgtttg
cgaatccatggtaggtggcca----ctcccgggtggccactggcctacaaaatcattcgggcgcggtatgcgccaaggac
ctt-aaaatcgaattgtacgtccgtatcccgttagc-gggcatcggcgtctttccaaaatacaacgactctcgacaacgg
atatctcggctctcgcatcgatgaagaacgtagcgaaatgcgatacttggtgtgaattgcagaatcccgtgaaccatcga
gtctttgaacgcaagttgcgcccgaagccacttggctgagggcacgcctgcctgggtgtcacgcattgta-ttgcccaca
aa-ccagtcacacctgagaagttgtgccggttt-ggggcggaaattggcctcccgtaccttgtcgtgcggttggcggaaa
aatgagtctccggcgatggacgtcgcgacatcggtggttgt-aaaagaccctcttgtcttgtcgcgtgaatcctcgtcat
cttagagagctccaggacccttaggcagcacgtactctgtgcgcttcga
KF619605
tcgaatcctgcgatagcagaatgacccgctaacacgttaacaatttgggcgagcgtcggggggcctcggtctcctgactg
cgaatccctggtaggtggcca----ctcccgggtggccaccggcctgcgaaatcattcgggcgcggaatgcgccaaggac
ctt-aaaattgaattgtacgtctgtaccccgttagc-gggcaccggcgtcattccaaaacacaacgactctcgacaacgg
atatctcggctctcgcatcgatgaagaacgtagcgaaatgcgatacttggtgtgaattgcagaatcccgtgaaccatcga
gtctttgaacgcaagttgcgcccgaagccactaggctgagggcacgcctgcctgggtgtcacgcatcgtc-ttgcccaca
aa-ccactcacacctgagaagttgtgccggttt-ggggcggaaactggcctcccgtaccttattgtgcggttggcggaaa
aacgagtctccggcgacggacgtcgcgacatcggtggttgt-aaaagaccctcttgtcttgtcgggcgaatcctcgtcat
cttagcgagctccaggacccttaggcagcacacactctgtgcgcttcga
KM051435
tcgaatcctgcaatagcaaaatgacccgctaacacgttaacaatttgggcgagcgtcggggggcctcggtctcctgtctg
cgaatccctggtaggtggcca----ctctcgggtggccactggcctgcaaaatcattcgggcgcggaatgcgccaaggac
ctt-aaaactgaattgtacgtccgtatcccgttagc-gggcaccggcgtcattccaaaatacaacgactctcgacaacgg
atatctcggctctcgcatcgatgaagaacgtagcgaaatgcgatacttggtgtgaattgcagaatcccgtgaaccatcga
gtctttgaacgcaagttgcgcccgaagccactaggctgagggcacgcctgcctgggtgtcacgcatcgta-ttgcccaca
ga-ccactcacacctgagaagttgtgccggttt-ggggcgcaaattggcctcccgtaccttgtcgtgcggttggcggaaa
aacgagtctccggcgacggacgtcgcgacatcggtggttgt-gaaagaccctcttgtcttgtcgcgcgaatcctcgtcat
cttagcgagctccaggacccttaggcagcacacactctgtgcgcttcga
KR052189
tcgaatcctgcaatagcagaatgacccgctagcacgttaaaaatttaggtgagcgtcgggaggcctcggtctcctgtttg
cgaatccatggtaggtggcca----ctcccgggtggccactggcctacaaaatcattcgggcgcggtatgcgccaaggac
ctt-aaaatcgaattgtacgtccgtatcccgttagc-gggcatcggcgtctttccaaaatacaacgactctcgacaacgg
atatctcggctctcgcatcgatgaagaacgtagcgaaatgcgatacttggtgtgaattgcagaatcccgtgaaccatcga
gtctttgaacgcaagttgcgcccgaagccacttggctgagggcacgcctgcctgggtgtcacgcattgta-ttgcccaca
aa-ccagtcacacctgagaagttgtgccggttt-ggggcggaaattggcctcccgtaccttgtcgtgcggttggcggaaa
aatgagtctccggcgatggacgtcgcgacatcggtggttgt-aaaagaccctcttgtcttgtcgcgtgaatccttgtcat
cttagagagctccaggacccttaggcagcacgtactctgtgcgcttcga
LC035465
tcgaatcctgcaatagcagaatgacccgctaacacgttaacaatttgggcgagcatcggggggcctcggtctcctgtctg
cgaatccctggtaggtggcca----ctcctgggtggtcacttgcctgcaaaatcattcgggcgcggaatgcgccaaggac
ctt-aaaactgaattgtacgtccgtatcccgttagc-gggcaccggcgtcattccaaaacacaacgactctcgacaacgg
atatctcggctctcgcatcgatgaagaacgtagcgaaatgcgatacttggtgtgaattgcagaatcccgtgaaccatcga
gtctttgaacgcaagttgcgcccgaagccactaggctgagggcacgcctgcctgggtgtcacgcatcgtc-ttgcccaca
aa-ccactcacatctgagaagttgtgccggttt-ggggcggaaactggcctcccgtaccttgtcgtgcggttggcggaaa
aacgagtctccggcgacgaatgtcgcgacatcggtggttgt-gaaagaccctcttgtcttgtcgcgcgaatcctcgtcaa
cttagcgagctccaggacccttaggcagcacacattctgtgcgcttcga
LC035466
tcgaatcctgcaatagcagaatgacccgctaacacgttaacaatttgggcgagcgtcggggggcctcggtctccagtctg
cgaatccctggtaggtggccg----ctcctgggtgaccactagcttgcaaaatcattcgggcgcggaatgcgccaaggac
ctt-aaaactgaattgtacgtccgtatcccgttagc-gggcaccggcgtcattccaaaacacaacgactctcgacaacgg
atatctcggctctcgcatcgatgaagaacgtagcgaaatgcgatacttggtgtgaattgcagaatcccgtgaaccatcga
gtctttgaacgcaagttgcgcccgaagccactaggctgagggcacgcctgcctgggtgtcacgcatcgtc-ttgcccaca
aa-ccactcacatctgataagttgttccggttt-ggggcgtaaactggcctcccgtaccttgtcgtgcggttggcggaaa
aacgagtctccggcgacggacgtcgcgacatcggtggttgt-gaaagaccctcttgtcttgtcgcgcgaatcctcgtcat
cttagcgagctccgggacccttaggcagcacacactctgtgcgcttcga
LC754521
tcgaatcctgcaatagcagaatgacccgctaacacgttaacaatttgggcgagcgtcggggggcctcggtctcctgtctg
cgaatccctggtaggtggcca----ctcccgggtggccactggcctgcaaaatcattcgggcgcggaatgcgccaaggac
ctt-aaaactgaattgtacgtccgtatcccgttagc-gggcatcggcgtcattccaaaacacaacgactctcgacaacgg
atatctaggctctcgcatcgatgaagaacgtagcgaaatgcgatacttggtgtgaattgcagaatcccgtgaaccatcga
gtctttgaacgcaagttgcgcccgaagccactaggctgagggcacgcctgcctgggtgtcacgcatcgta-ttgcccaca
aa-ccactcacacctgagaagttgtgccggttt-ggggcggaaattcgcctcccgtaccttgtcgtgcggttggcggaaa
aacgagtctccggcgacggacgtcgcgacatcggtggttgt-gaaagaccctcttgtcttgtcgcgcgaatcctcgtcat
cttagcgagctccaggacccttaggcagcacacactctgtgcgcttcga
LC773993
tcgaatcctgcaatagcagaatgacccgctaacacgtcaacattttgggcgagcgtcggggggcctcggtctcctgtctg
cgaatccctggtaggtggcca----ctcccgggtggccactggcctgcaaaatcattcgggcgcggaatgcgccaaggac
ctt-aaaactgaattgtacgtccgtatcccgttagc-gggcaccggcgtcattccaaaacacaacgactctcgacaacgg
atatctcggctctcgcatcgatgaagaacgtagcgaaatgcgatacttggtgtgaattgcagaatcccgtgaaccatcga
gtctttgaacgcaagttgcgcccgaagccactaggctgagggcacgcctgcctgggtgtcacgcatcgtc-ttgcccaca
aa-ccactcacacctgagaagttgtgccggttt-ggggcggaaactggcctcccgtaccttgtcgtgcggttggcggaaa
aacgagtctccggcgacggacgtcgcgacatcggtggttgt-aaaagaccctcttgtcttgtcgtgcgaatcctcgtcat
cttagcgagctccaggacccttaggcagcacacactctgtgcgcttcga
MH188441
tcgaatcctgcaatagcagaatgacccgctaacacgttaacaatttgggcgagcatcggggggcctcggtctcctgtctg
cgaatccctggtaggtggcca----ctcctgggtggccacaggcctgcaaaatcattcgggcgcggaatgcgccaaggac
ctt-aaaactgaattgtacgtccgtatcccattagt-gggcaccggcgtcattccaaaacataacgactctcgacaacgg
atatctcggctctcgcatcgatgaagaacgtagcgaaatgcgatacttggtgtgaattgcagaatcccgtgaaccatcga
gtctttgaacgcaagttgcgcccgaagccactaggctgagggcacgcctgcctgggtgtcacgcatcgtc-ttgcccaca
aa-ccactcacatctgagaagttgtgccggtattgtggcggaaactggcctcccgtaccttatcgtgcggttggccgaaa
aacgagtctccggcgacggacgtcgcgacatcggtggttgt-gaaagaccctcttgtcttgtcgcgcgaatcctcgtcat
cttagcgagctccaggacccttaggcagcacacactctgtgcgcttcga
MH188444
tcgaatcctgcaatagcagaatgacccgctaacacgttaacaatttgggcgagcatcggggggcctcggtctcctgtctg
cgaatccctggtaggtggcca----ctcctgggtggccacaggcctgcaaaatcattcgggcgcggaatgcgccaaggac
ctt-aaaactgaattgtacgtccgtatcccattagt-gggcaccggcgtcattccaaaacataacgactctcgacaacgg
atatctcggctctcgcatcgatgaagaacgtagcgaaatgcgatacttggtgtgaattgcagaatcccgtgaaccatcga
gtctttgaacgcaagttgcgcccgaagccactaggctgagggcacgcctgcctgggtgtcacgcatcgtc-ttgcccaca
aa-ccactcacatctgagaagttgtgccggtattgtggcggaaactggcctcccgtaccttatcgtgcggttggcggaaa
aacgagtctccggcgacggacgtcgcgacatcggtggttgt-gaaagaccctcttgtcttgtcacgcgaatcctcgtcat
cttagcgagctccaggacccttaggcagcacacactctgtgcgcttcga
MH711438
tcgaatcctgcaatagcagaatgacccgctagcacgttaaaaatttaggtgagcgtcgggaggcctcggtctcctgtttg
cgaatccatggtaggtggcca----ctcccgggtggccactggcctacaaaatcattcgggcgcggtatgcgccaaggac
ctt-aaaatcgaattgtacgtccgtatcccgttagc-gggcatcggcgtctttccaaaatacaacgactctcgacaacgg
atatctcggctctcgcatcgatgaagaacgtagcgaaatgcgatacttggtgtgaattgcagaatcccgtgaaccatcga
gtctttgaacgcaagttgcgcccgaagccacttggctgagggcacgcctgcctgggtgtcacgcattgta-ttgcccaca
aa-ccagtcacacctgagaagttgtgccggttt-ggggcggaaattggcctcccgtaccttgtcgtgcggttggcggaaa
aatgagtctccggcgatggacgtcgcgacatcggtggttgt-aaaagaccctcttgtcttgtcgcgtgaatccttgtcat
cttagagagctccaggacccttaggcagcacgtactctgtgcgcttcga
MN995840
tcgaatcctgcaatagcagaatgacccgctaacacgttaacaatttgggcgagcgtcggggggcctcggtctcctgactg
cgaatccctggtaggtggcca----ctcccgggtggccaccggcctgcaaaatcattcgggcgcggaatgcgccaaggac
ctt-aaaattgaattgtacgtctgtaccccgttagc-gggcaccggcgtcattccaaaacacaacgactctcgacaacgg
atatctcggctctcgcatcgatgaagaacgtagcgaaatgcgatacttggtgtgaattgcagaatcccgtgaaccatcga
gtctttgaacgcaagttgcgcccgaagccactaggctgagggcacgcctgcctgggtgtcacgcatcgtc-ttgcccaca
aa-ccactcacacctgagaagttgtgccggttt-ggggcggaaactggcctcccgtaccttgttgtgcggttggcggaaa
aacgagtctccggcgacggacgtcgcgacatcggtggttgt-aaaagaccctcttttcttgtcgggcgaatcctcgtcat
cttagcgagctccaggacccttaggcagcacacactctgtgcgcttcga
MT359958
tcgaatcctgcaatagcaaaatgacccgctaacacgttaacaatttgggcgagcgtcggggggcctcggtctcctgtctg
cgaatccctggtaggtggcca----ctctcgggtggccactggcctgcaaaatcattcgggcgcggaatgcgccaaggac
ctt-aaaactgaattgtacgtccgtatcccgttagc-gggcaccggcgtcattccaaaatacaacgactctcgacaacgg
atatctcggctctcgcatcgatgaagaacgtagcgaaatgcgatacttggtgtgaattgcagaatcccgtgaaccatcga
gtctttgaacgcaagttgcgcccgaagccactaggctgagggcacgcctgcctgggtgtcacgcatcgta-ttgcccaca
ga-ccactcacacctgagaagttgtgccggttt-ggggcgcaaattggcctcccgtaccttgtcgtgcggttggcggaaa
aacgagtctccggcgacggacgtcgcgacatcggtggttgt-gaaagaccctcttgtcttgtcgcgcgaatcctcgtcat
cttagcgagctccaggacccttaggcagcacacactctgtgcgcttcga
MT735410
tcgaatcctgcaatagcagaatgacccgctaacacgttaacaatttgggcgagcgtcggggggcctcggtctcctgtctg
cgaatccctggtaggtggcca----ctcccgggtggccactggcctgcaaaatcattcgggcgcggaatgcgccaaggac
ctt-aaaactgaattgtgcgtccgtatcccgttagc-gggcaacggcgtcattccaaaacacaacgactctcgacaacgg
atatctcggctctcgcatcgatgaagaacgtagcgaaatgcgatacttggtgtgaattgcagaatcccgtgaaccatcga
gtctttgaacgcaagttgcgcctgaagccactaggctgagggcacgcctgcctgggtgtcacgcatcgtc-ttgcccaca
aa-ccactcacacctgagaagttgtgctggttt-ggggcggaaactggcctcccgtaccttgtcgtgcggttggcggaaa
aacgagtctccggcgacggacgtcgcgacatcggtggttgt-aaaagaccctcttgtcttgtcgcgcgaatcctcgtcat
cttagcgagctccaggacccttaggcagcacacactctgtgcgcttcga
MT735414
tcgaatcctgcaatagcagaatgacccgctaacacgttaacaatttgggcgagcgtcggggggcctcggtctcctgtctg
cgaatccctggtaggtggcca----ctcccgggtggccactggcctgcaaaatcattcgggcgcggaatgcgccaaggac
ctt-aaaactgaattgtgcgtccgtatcccgttagc-gggcaacggcgtcattccaaaacacaacgactctcgacaacgg
atatctcggctctcgcatcgatgaagaacgtagcgaaatgcgatacttggtgtgaattgcagaatcccgtgaaccatcga
gtctttgaacgcaagttgcgcccgaagccactaggctgagggcacgcctgcctgggtgtcacgcatcgtc-ttgcccaca
aa-ccactcacacctgagaagttgtgctggttt-ggggcggaaactggcctcccgtaccttgtcgtgcggttggcggaaa
aacgagtctccggcgacggacgtcgcgacatcggtggttgt-aaaagaccctcttgtcttgtcgcgcgaatcctcgtcat
cttagcgagctccaggacccttaggcagcacacactctgtgcgcttcga
MT735417
tcgaatcctgcaatagcagaatgacccgctaacacgttaacaatttgggcgagcgtcggggggcctcggtctcctgtctg
cgaatccctggtaggtggcca----ctcccgggtggccactggcctgcaaaatcattcgggcgcggaatgcgccaaggac
ctt-aaaactgaattgtgcgtccgtatcccgttagc-gggcaacggcgtcattccaaaacacaacgactctcgacaacgg
atatctcggctctcgcatcgatgaagaacgtagcgaaatgcgatacttggtgtgaattgcagaatcccgtgaaccatcga
gtctttgaacgcaagttgcgcccgaagccactaggctgagggcacgcctgcctgggtgtcacgcatcgtc-ttgcccaca
aa-ccactcacacctgagaagttgtgccggttt-ggggcggaaactggcctcccgtaccttgtcgtgcggttggcggaaa
aacgagtctccggcgacggacgtcgcgacatcggtggttgt-aaaagaccctcttgtcttgtcgcgcgaatcctcgtcat
cttagcgagctccaggacccttaggcagcacacactctgtgcgcttcga
MT735418
tcgaatcctgcaatagcagaatgacccgctaacacgttaacaatttgggcgagcgtcggggggcctcggtctcctgtctg
cgaatccctggtaggtggcca----ctcccgggtggccactggcctgcaaaatcattcgggcgcggaatgcgccaaggac
ctt-aaaactgaattgtgcgtccgtatcccgttagc-gggcaacggcgtcattccaaaacacaacgactctcgacaacgg
atatctcggctctcgcatcgatgaagaacgtagcgaaatgcgatacttggtgtgaattgcagaatcccgtgaaccatcga
gtctttgaacgcaagttgcgcccgaagccactaggctgagggcacgcctgcctgggtgtcacgcatcgtc-ttgcccaca
aa-ccactcacacctgagaagttgtgccggttt-ggggcggaaactggcctcccgtaccttgtcgtgcggttggcggaaa
aacgagtctccggcgacggacgtcgcgacatcggtggttgt-aaaagaccctcttgtcttgtcgcgcgaatcctcgtcat
cttagcgagctccaggacccttaggcagcacacactctgtgcgcttcga
MT735434
tcgaatcctgcgatagcagaatgacccgctaacacgttaacaatttgggcgagcgtcggggggcctcggtctcctgactg
cgaatccctggtaggtggcca----ctcccgggtggccaccggcctgcgaaatcattcgggcgcggaatgcgccaaggac
ctt-aaaattgaattgtacgtctgtaccccgttagc-gggcaccggcgtcattccaaaacacaacgactctcgacaacgg
atatctcggctctcgcatcgatgaagaacgtagcgaaatgcgatacttggtgtgaattgcagaatcccgtgaaccatcga
gtctttgaacgcaagttgcgcccgaagccactaggctgagggcacgcctgcctgggtgtcacgcatcgtc-ttgcccaca
aa-ccactcacacctgagaagttgtgccggttt-ggggcggaaactggcctcccgtaccttgttgtgcggttggcggaaa
aacgagtctccggcgacggacgtcgcgacatcggtggttgt-aaaagaccctcttgtcttgtcgggcgaatcctcgtcat
cttagcgagctccaggacccttaggcagcacacactctgtgcgcttcga
MT735435
tcgaatcctgcgatagcagaatgacccgctaacacgttaacaatttgggcgagcgtcggggggcctcggtctcctgactg
cgaatccctggtaggtggcca----ctcccgggtggccaccggcctgcgaaatcattcgggcgcggaatgcgccaaggac
ctt-aaaattgaattgtacgtctgtaccccgttagc-gggcaccggcgtcattccaaaacacaacgactctcgacaacgg
atatctcggctctcgcatcgatgaagaacgtagcgaaatgcgatacttggtgtgaattgcagaatcccgtgaaccatcga
gtctttgaacgcaagttgcgcccgaagccactaggctgagggcacgcctgcctgggtgtcacgcatcgtc-ttgcccaca
aa-ccactcacacctgagaagttgtgccggttt-ggggcggaaactggcctcccgtaccttgttgtgcggttggcggaaa
aacgagtctccggcgacggacgtcgcgacatcggtggttgt-aaaagaccctcttgtcttgtcgggcgaatcctcgtcat
cttagcgagctccaggacccttaggcagcacacactctgtgcgcttcga
MT735436
tcgaatcctgcgatagcagaatgacccgctaacacgttaacaatttgggcgagcgtcggggggcctcggtctcctgactg
cgaatccctggtaggtggcca----ctcccgggtggccaccggcctgcgaaatcattcgggcgcggaatgcgccaaggac
ctt-aaaattgaattgtacgtctgtaccccgttagc-gggcaccggcgtcattccaaaacacaacgactctcgacaacgg
atatctcggctctcgcatcgatgaagaacgtagcgaaatgcgatacttggtgtgaattgcagaatcccgtgaaccatcga
gtctttgaacgcaagttgcgcccgaagccactaggctgagggcacgcctgcctgggtgtcacgcatcgtc-ttgcccaca
aa-ccactcacacctgagaagttgtgccggttt-ggggcggaaactggcctcccgtaccttgttgtgcggttggcggaaa
aacgagtctccggcgacggacgtcgcgacatcggtggttgt-aaaagaccctcttgtcttgtcgggcgaatcctcgtcat
cttagcgagctccaggacccttaggcagcacacactctgtgcgcttcga
MT735442
tcgaatcctgcaatagcagaatgacccgctaacacgttaacaatttgggcgagcgtcggggggcctcggtctcctgactg
cgaatccctggtaggtggcca----ctcccgggtggccaccggcctgcaaaatcattcgggcgcggaatgcgccaaggac
ctt-aaaattgaattgtacgtctgtaccccgttagc-gggcaccggcgtcattccaaaacacaacgactctcgacaacgg
atatctcggctctcgcatcgatgaagaacgtagcgaaatgcgatacttggtgtgaattgcagaatcccgtgaaccatcga
gtctttgaacgcaagttgcgcccgaagccactaggctgagggcacgcctgcctgggtgtcacgcatcgtc-ttgcccaca
aa-ccactcacacctgagaagttgtgccggttt-ggggcggaaactggcctcccgtaccttgttgtgcggttggcggaaa
aacgagtctccggcgacggacgtcgcgacatcggtggttgt-aaaagaccctcttttcttgtcgggcgaatcctcgtcat
cttagcgagctccaggacccttaggcagcacacactctgtgcgcttcga
MT735446
tcgaatcctgcaatagcagaatgacccgctaacacgttaacaatttgggcgagcgtcggggggcctcggtctcctgactg
cgaatccctggtaggtggcca----ctcccgggtggccaccggcctgcaaaatcattcgggcgcggaatgcgccaaggac
ctt-aaaattgaattgtacgtctgtaccccgttagc-gggcaccggcgtcattccaaaacacaacgactctcgacaacgg
atatctcggctctcgcatcgatgaagaacgtagcgaaatgcgatacttggtgtgaattgcagaatcccgtgaaccatcga
gtctttgaacgcaagttgcgcccgaagccactaggctgagggcacgcctgcctgggtgtcacgcatcgtc-ttgcccaca
aa-ccactcacacctgagaagttgtgccggttt-ggggcggaaactggcctcccgtaccttgttgtgcggttggcggaaa
aacgagtctccggcgacggacgtcgcgacatcggtggttgt-aaaagaccctcttttcttgtcgggcgaatcctcgtcat
cttagcgagctccaggacccttaggcagcacacactctgtgcgcttcga
MT735458
tcgaatcctgcaatagcagaatgacccgctaacacgttaacaatttgggcaagcgtcggggggcttcggtctcctgtctg
cgaatccctggtaggtggcca----ctcccgggtggccaccggcctgcaaaatcattcgggcgcggaatgcgccaaggac
ctt-aaaattgaattgtacgtctgtatcccgttagc-gggaaccggcgtctttccaaaacacaacgactctcgacaacgg
atatctcggctctcgcatcgatgaagaacgtagcgaaatgcgatacttggtgtgaattgcagaatcccgtgaaccatcga
gtctttgaacgcaagttgcgcccgaagccactaggctgagggcacgcctgcctgggtgtcacgcatcgtc-ttgcccaca
aa-ccactcacacctgagaagttgtgccggttt-ggggcggaaactggcctcccgtaccttgttgtgcggttggcggaaa
aacgagtctccggcgacggacgtcgcgacatcggtggttgt-aaaacaccctctggtcttgtcgcgcgaatcctcgtcat
cttagcgagctccaggacccttaggcagcacacactctgtgcgcttcga
MT735463
tcgaatcctgcaatagcagaatgacccgctaacacgttaacaatttgggcgagcgtcgggggtcctcggtctcctgtttg
cgaatccctggtaggtggcca----ctcccgggtggccactggcctgcaaaatcattcgggcgcggaatgcgccaaggac
ctt-aaaactgaattgtacgtctgtatcccgttagc-gggcaccggcgtcattccaaaacacaacgactctcgacaacgg
atatctcggctctcgcatcgatgaagaacgtagcgaaatgcgatacttggtgtgaattgcagaatcccgtgaaccatcga
gtctttgaacgcaagttgcgcccgaagccactaggttgagggcacgcctgcctgggtgtcacgcattgtc-tcgcccaca
aa-ccactcacacctgagaagttgtgccggttt-ggggcggaaactggcctcccgtaccttgtcgtgcggttggcggaaa
aacgagtctccggcgacggacgtcgcgacatcggtggttgt-aaaagaccctcttgtcttgtcgcgcgaatcctcgtcat
cttagcgagctccaggacccttaggcagcacacactctgtgcgcttcga
MT735471
tcgaatcctgcaatagcagaatgacccgctaacacgttaacaatttgggcgagcgtcggggggcctcggtctcctgtctg
cgaatccctggtaggtggcca----ctcccgggtggccactggcctgcaaaatcattcgggcgcggaatgcgccaaggac
ctt-aaaactgaattgtacgtccgtatcccgttagc-gggcatcggcgtcattccaaaacacaatgactctcgacaacgg
atatctcggctctcgcatcgatgaagaacgtagcgaaatgcgatacttggtgtgaattgcagaatcccgtgaaccatcga
gtctttgaacgcaagttgcgcccgaagccactaggctgagggcacgcctgcctgggtgtcacgcatcgta-ttgcccaca
aa-ccactcacacctgagaagttgtgccggttt-ggggcggaaattggcctcccgtaccttgtcgtgcggttggcggaaa
aatgagtctccggcgatggacgtcgcgacatcggtggttgt-aaaagaccctcttgtcttgtcgcgcgaatcctcgtcat
cttagcgagctccaggacccttaggcagcacatactctgtgcgcttcga
MT735472
tcgaatcctgcaatagcagaatgacccgctaacacgttaacaatttgggcgagcgtcggggggcctcggtctcctgtctg
cgaatccctggtaggtggcca----ctcccgggtggccactggcctgctaaatcattcgggcgcggaatgcgccaaggac
ctt-aaaactgaattgtacgtccgtatcccgttagc-gggcatcggcgtcattccaaaacacaacgactctcgacaacgg
atatctcggctctcgcatcgatgaagaacgtagcgaaatgcgatacttggtgtgaattgcagaatcccgtgaaccatcga
gtctttgaacgcaagttgcgcccgaagccactaggctgagggcacgcctgcctgggtgtcacgcatcgtc-ttgcccaca
aa-ccactcacacctgagaagttgtgccggttt-ggggcggaaattggcctcccgtaccttgtcgtgcggttggcggaaa
aatgagtctccggcgatggacgtcgcgacatcggtggttgt-aaaagaccctcttgtcttgtcgcgcgaatcctcgtcat
cttagcgagctccaggacccttaggcagcacatactctgtgcgcttcga
MT735475
tcgaatcctgcaatagcagaatgacccgctaacacgttaacaatttgggcgagcgtcggggggcctcggtctcctgtctg
cgaatccctggtaggtggcca----ctcccgggtggccactggcctgcaaaatcattcgggcgcggaatgcgccaaggac
ctt-aaaactgaattgtacgtccgtatcccgttagc-gggcatcggcgtcattccaaaacacaacgactctcgacaacgg
atatctaggctctcgcatcgatgaagaacgtagcgaaatgcgatacttggtgtgaattgcagaatcccgtgaaccatcga
gtctttgaacgcaagttgcgcccgaagccactaggctgagggcacgcctgcctgggtgtcacgcatcgta-ttgcccaca
aa-ccactcacacctgagaagttgtgccggttt-ggggcggaaattcgcctcccgtaccttgtcgtgcggttggcggaaa
aacgagtctccggcgacggacgtcgcgacatcggtggttgt-gaaagaccctcttgtcttgtcgcgcgaatcctcgtcat
cttagcgagctccaggacccttaggcagcacacactctgtgcgcttcga
MT735477
tcgaatcctgcaatagcaaaatgacccgctaacacgttaacaatttgggcgagcgtcggggggcctcggtctcctgtctg
cgaatccctggtaggtggcca----ctctcgggtggccactggcctgcaaaatcattcgggcgcggaatgcgccaaggac
ctt-aaaactgaattgtacgtccgtatcccgttagc-gggcaccggcgtcattccaaaatacaacgactctcgacaacgg
atatctcggctctcgcatcgatgaagaacgtagcgaaatgcgatacttggtgtgaattgcagaatcccgtgaaccatcga
gtctttgaacgcaagttgcgcccgaagccactaggctgagggcacgcctgcctgggtgtcacgcatcgta-ttgcccaca
ga-ccactcacacctgagaagttgtgccggttt-ggggcgcaaattggcctcccgtaccttgtcgtgcggttggcggaaa
aacgagtctccggcgacggacgtcgcgacatcggtggttgt-gaaagaccctcttgtcttgtcgcgcgaatcctcgtcat
cttagcgagctccaggacccttaggcagcacacactctgtgcgcttcga
MT735478
tcgaatcctgcaatagcaaaatgacccgctaacacgttaacaatttgggcgagcgtcggggggcctcggtctcctgtctg
cgaatccctggtaggtggcca----ctctcgggtggccactggcctgcaaaatcattcgggcgcggaatgcgccaaggac
ctt-aaaactgaattgtacgtccgtatcccgttagc-gggcaccggcgtcattccaaaatacaacgactctcgacaacgg
atatctcggctctcgcatcgatgaagaacgtagcgaaatgcgatacttggtgtgaattgcagaatcccgtgaaccatcga
gtctttgaacgcaagttgcgcccgaagccactaggctgagggcacgcctgcctgggtgtcacgcatcgta-ttgcccaca
ga-ccactcacacctgagaagttgtgccggttt-ggggcgcaaattggcctcccgtaccttgtcgtgcggttggcggaaa
aacgagtctccggcgacggacgtcgcgacatcggtggttgt-gaaagaccctcttgtcttgtcgcgcgaatcctcgtcat
cttagcgagctccaggacccttaggcagcacacactctgtgcgcttcga
MT735479
tcgaatcctgcaatagcagaatgacccgctaacacgttaacaatttgggcaagcatcggggggcctcggtctcctttttg
cgaatccctggtaggtggcca----ctcccgggtggccactggccttcaaaatcattcgggcgcggaatgcgccaaggac
ctt-aaaactgaattgtacgtctgtatcccgttagc-gggcatcggcgtcattccaaaacacaacgactctcgacaacgg
atatctcggctctcgcatcgatgaagaacgtagcgaaatgcgatacttggtgtgaattgcagaatcccgtgaaccatcga
gtctttgaacgcaagttgcgcccgaagccactaggctgagggcacgcctgcctgggtgtcacgcatcgtc-ttgcccaca
aa-ccactcacacctgagaagttgtgccggttt-ggggcggaaactggcctcccgtaccttgttgtgcggttggcggaaa
aacgagtctccggcgacggacgtcgcgacatcggtggttgt-aaaagaccctcttgtcttgtcgcgcgaatcctcgtcat
cttagcgagctccaggacccttaggcagcacacactctgtgcgcttcga
MT735490
tcgaatcctgcaatagcagaatgacccgctaacacgttaacaatttgggcaagcatcggggggcctcggtctcctttttg
cgaatccctggtaggtggcca----ctcccgggtggccactggccttcaaaatcattcgggcgcggaatgcgccaaggac
ctt-aaaactgaattgtacgtctgtatcccgttagc-gggcatcagcgtcattccaaaacacaacgactctcgacaacgg
atatctcggctctcgcatcgatgaagaacgtagcgaaatgcgatacttggtgtgaattgcagaatcccgtgaaccatcga
gtctttgaacgcaagttgcgcccgaagccactaggctgagggcacgcctgcctgggtgtcacgcatcgtc-ttgcccaca
aa-ccactcacacctgagaagttgtgccggttt-ggggcggaaactggcctcccgtaccttgttgtgcggttggcggaaa
aacgagtctccggcgacggacgtcgcgacatcggtggttgt-aaaagaccctcttgtcttgtcgcgcgaatcctcgtcat
cttagcgagctccaggacccttaggcagcacacactctgtgcgcttcga
MT735504
tcgaatcctgcaatagcagaatgacccgctaacacgttaacaatttgggcgagcgtcggggggcctcagtctcctgtctg
cgaatccctggtaggtggcca----ctcccgggtggccaccggcctgcaaaatcattcgggcgcggaatgcgccaaggac
ctt-aaaattgaattgtacgtctgtatcccgttagc-gggcaccggcgtcattccaaaacacaacgactctcgacaacgg
atatctcggctctcgcatcgatgaagaacgtagcgaaatgcgatacttggtgtgaattgcagaatcccgtgaaccatcga
gtctttgaacgcaagttgcgcccgaagtcactaggctgagggcacgcctgcctgggtgtcacgcatcgtc-ttgcccaca
aa-ccactcacacctgagaagttgtgccggtttgggggcggaaactggcctcccgtaccttgttgtgcggttggcggaaa
aacgagtctccggcgacggacgtcgcgacatcggtggttgt-aaaagaccctcttgtcttgtcgtgcgaatcctcgtcat
cttagcgagctccaggacccttaggcagcacacactctgtgcgcttcga
MT735517
tcgaatcctgcaatagcagaatgacccgctaacacgttaacaatttgggcgagcgtcggggggcctcggtctccagtctg
cgaatccctggtaggtggcca----ctcctgggtgaccactggcctgcaaaatcattcgggcgcggaatgcgccaaggac
ctt-aaaactgaattgtacgtccgtatcccgttagc-gggcaccggcgtcattccaaaacacaacgactctcgacaacgg
atatctcggctctcgcatcgatgaagaacgtagcgaaatgcgatacttggtgtgaattgcagaatcccgtgaaccatcga
gtctttgaacgcaagttgcgcccgaagccactaggctgagggcacgcctgcctgggtgtcacgcatcgtc-ttgcccaca
aa-ccactcacatctgataagttgttccggttt-ggggcggaaactggcctcccgtaccttgtcgtgcggttggcggaaa
aacgagtctccggcgacggacgtcgcgacatcggtggttgt-gaaagaccctcttgtcttgtcgcgcgaatcctcgtcat
cttagcgagctccgggacccttaggcggcacacactctgtgcgcttgga
MT735529
tcgaatcctgcaatagcagaatgacccgctaacacgttaacaatttgggtgagcgtcggggggcctcggtctcctgtctg
cgaatccctggtaggtggcca----ctcc-gggtggccaccggcctgcaaaatcattcgggcgcggaatgcgccaaggac
ctt-aaaattgaattgtacgtctgtatcccgttagc-gggcaccggcgtcattccaaaacacaacgactctcgacaacgg
atatctcggctctcgcatcgatgaagaacgtagcgaaatgcgatacttggtgtgaattgcagaatcccgtgaaccatcga
gtctttgaacgcaagttgcgcccgaagccactaggccgagggcacgccttcctgggtgtcacgcatcgtc-ttgcccaca
aa-ccactcacacctgagaagttgtgccggtta-ggggcggaaactggcctcccgtaccttgttgtgcggttggcggaaa
aacgagtctccggcgacggacgtcgcgacatcggtggttgt-aaaagaccctcttgtcttgtcgcgcgaatcctcgtcat
cttagtgagctctaggacccttaggcagcacacactctgtgcgcttcga
MT735533
tcgaatcctgcaatagcagaatgacccgctaacacgttaacaatttgggtgagcgtcggggggcctcggtctcctgtctg
cgaatccctggtaggtggcca----ctcc-gggtggccaccggcctgcaaaatcattcgggcgcggaatgcgccaaggac
ctt-aaacttgaattgtacgtctgtatcccgttagc-gggcaccggcgtcattccaaaacacaacgactctcgacaacgg
atatctcggctctcgcatcgatgaagaacgtagcgaaatgcgatacttggtgtgaattgcagaatcccgtgaaccatcga
gtctttgaacgcaagttgcgcccgaagccactaggctgagggcacgcctgcctgggtgtcacgcatcgtc-ttgcccaca
aa-ccactcacacctgagaagttgtgccggttt-ggggcggaaactggcctcccgtaccttgttgtgcggttggcggaaa
aacgagtctccggcgacggacgtcgcgacatcggtggttgt-aaaagaccctcttgtcttgtcgcgcgaatcctcgtcat
cttagtgagctctaggacccttaggcagcacacactctgtgcgcttcga
MT735536
tcgaatcctgcaatagcagaatgacccgctaacacgttaacaatttgggtgagcgtcggggggcctcggtctcctgtctg
cgaatccctggtaggtggcca----ctcc-gggtggccaccggcctgcaaaatcattcgggcgcggaatgcgccaaggac
ctt-aaacttgaattgtacgtctgtatcccgttagc-gggcaccggcgtcattccaaaacacaacgactctcgacaacgg
atatctcggctctcgcatcgatgaagaacgtagcgaaatgcgatacttggtgtgaattgcagaatcccgtgaaccatcga
gtctttgaacgcaagttgcgcccgaagccactaggctgagggcacgcctgcctgggtgtcacgcatcgtc-ttgcccaca
aa-ccactcacacctgagaagttgtgccggttt-ggggcggaaactggcctcccgtaccttgttgtgcggttggcggaaa
aacgagtctccggcgacggacgtcgcgacatcggtggttgt-aaaagaccctcttgtcttgtcgcgcgaatcctcgtcat
cttagtgagctctaggacccttaggcagcacacactctgtgcgcttcga
MT735550
tcgaaccctgcaatagcagaatgacccgctaacacgtcaacaattcgggcaagcgtcggggggcctcggtctcctgtctg
cgaatccctggtaggtggcca----ctcccgggtggccactggccttcaaaatcattcgggcgcggaatgcgccaaggac
ctt-aaaactgaattgtacgtccgtatcccgttagc-gggcaccggcgtcattccaaaacacaacgactctcgacaacgg
atatctcggctctcgcatcgatgaagaacgtagcgaaatgcgatacttggtgtgaattgcagaatcccgtgaaccatcga
gtctttgaacgcaagttgcgcccgaagccactaggccgagggcacgcctgcctgggtgtcacgcatcgtc-ttgcccaca
aacccactcacacctgagaagttgtgccggttt-ggggcggaaactggcctcccgtaccttatcgtgcggttggcggaaa
aacgagtctccggcgacggacgtcgcgacatcggtggttgt-aaaagaccctctcgtcttgtcgcgcgaatcctcgtcat
cttagcgagctccaggacccttaggcagcacgcactctgtgcgcttcga
MT735552
tcgaaccctgcaatagcagaatgacccgctaacacgtcaacaattcgggcaagcgtcggggggcctcggtctcctgtctg
cgaatccctggtaggtggcca----ctcccgggtggccactggccttcaaaatcattcgggcgcggaatgcgccaaggac
ctt-aaaactgaattgtacgtccgtatcccgttagc-gggcaccggcgtcattccaaaacacaacgactctcgacaacgg
atatctcggctctcgcatcgatgaagaacgtagcgaaatgcgatacttggtgtgaattgcagaatcccgtgaaccatcga
gtctttgaacgcaagttgcgcccgaagccactaggccgagggcacgcctgcctgggtgtcacgcatcgtc-ttgcccaca
aacccactcacacctgagaagttgtgccggttt-ggggcggaaactggcctcccgtaccttatcgtgcggttggcggaaa
aacgagtctccggcgacggacgtcgcgacatcggtggttgt-aaaagaccctctcgtcttgtcgcgcgaatcctcgtcat
cttagcgagctccaggacccttaggcagcacgcactctgtgcgcttcga
MT735564
tcgaatcctgccatagcagaatgacccgctaacacgttaacaatttgggcgagcgttggggggcttcggtctcctttctg
cggatccctggtaggtggcca----ctcctgggtggccaccggcctacaaaatcattcgggcgcggaatgcgccaaggac
ctt-aaaactgaattgtacgtccgtatcccattagc-gggcaccggcgtcattccaaaacataacgactctcgacaacgg
atatctcggctctcgcatcgatgaagaacgtagcgaaatgcgatacttggtgtgaattgcagaatcccgtgaaccatcga
gtctttgaacgcaagttgcgcccgaagccactaggccgagggcacgcctgcctgggtgtcacgcattgtc-ttgcccaca
aa-ccactcacatctgacaagttgtgccggttt-ggggcggaaattggcctcccgtaccttatagtgcggttggcggaaa
aacgagtctccggcgaccgacgtcgcgacatcggtggttgt-gaaagaccctcttgtcttgtcgcgtgaatcctcgtcat
cttagcgagctcctagacccttaggcagcacacactctgtgcgcttcga
MT735570
tcgaatcctgcaatagcagaatgacccgctaacacgttaacaatttgggcgagcatcggggggcctcggtctcctgtctg
cgaatccctggtaggtggcca----ctcctgggtggccacaggcctgcaaaatcattcgggcgcggaatgcgccaaggac
ctt-aaaactgaattgtacgtccgtatcccattagtggggcaccggcgtcattccaaaacataacgactctcgacaacgg
atatctcggctctcgcatcgatgaagaacgtagcgaaatgcgatacttggtgtgaattgcagaatcccgtgaaccatcga
gtctttgaacgcaagttgcgcccgaagccactaggttgagggcacgcctgcctgggtgtcacgcatcgtc-ttgcccaca
aa-ccactcacatctgagaagttgtgccggtattgtggcgaaaactggcctcccgtaccttaccgtgcggttggcggaaa
aacgagtctccggcgacggacgtcgcgacatcggtggttgt-gaaagaccctcttgtcttgtcgcgcgaatcctcgtcat
cttagcgagctccaggacccttaggcagcacacactctgtgcgcttcga
MT735571
tcgaatcctgcaatagcagaatgacccgctaacacgttaacaatttgggcgagcatcggggggcctcggtctcctgtctg
cgaatccctggtaggtggcca----ctcctgggtggccacaggcctgcaaaatcattcgggcgcggaatgcgccaaggac
ctt-aaaactgaattgtacgtccgtatcccattagtggggcaccggcgtcattccaaaacataacgactctcgacaacgg
atatctcggctctcgcatcgatgaagaacgtagcgaaatgcgatacttggtgtgaattgcagaatcccgtgaaccatcga
gtctttgaacgcaagttgcgcccgaagccactaggttgagggcacgcctgcctgggtgtcacgcatcgtc-ttgcccaca
aa-ccactcacatctgagaagttgtgccggtattgtggcgaaaactggcctcccgtaccttaccgtgcggttggcggaaa
aacgagtctccggcgacggacgtcgcgacatcggtggttgt-gaaagaccctcttgtcttgtcgcgcgaatcctcgtcat
cttagcgagctccaggacccttaggcagcacacactctgtgcgcttcga
MT922576
tcgaatcctgcaatagcagaatgacccgctaacacgttaacaatttgggcgagcgtcggggggcctcggtctcctgtctg
cgaatccctggtaggtggcca----ctcccgggtggccactggcctgcaaaatcattcgggcgcggaatgcgccaaggac
ctt-aaaactgaattgtgcgtccgtatcccgttagc-gggcaacggcgtcattccaaaacacaacgactctcgacaacgg
atatctcggctctcgcatcgatgaagaacgtagcgaaatgcgatacttggtgtgaattgcagaatcccgtgaaccatcga
gtctttgaacgcaagttgcgcccgaagccactaggctgagggcacgcctgcctgggtgtcacgcatcgtc-ttgcccaca
aa-ccactcacacctgagaagttgtgccggttt-ggggcggaaactggcctcccgtaccttgtcgtgcggttggcggaaa
aacgagtctccggcgacggacgtcgcgacatcggtggttgt-aaaagaccctcttgtcttgtcgcgcgaatcctcgtcat
cttagcgagctccaggacccttaggcagcacacactctgtgcgcttcga
OQ064632
tcgaatcctgcaatagcagaatgacccgctaacacgttaacaatttgggcgagcgtcggggggcctcggtctcctgtctg
cgaatccctggtaggtggcca----ctcccgggtggccactggcctgcaaaatcattcgggcgcggaatgcgccaaggac
ctt-aaaactgaattgtgcgtccgtatcccgttagc-gggcaacggcgtcattccaaaacacaacgactctcgacaacgg
atatctcggctctcgcatcgatgaagaacgtagcgaaatgcgatacttggtgtgaattgcagaatcccgtgaaccatcga
gtctttgaacgcaagttgcgcctgaagccactaggctgagggcacgcctgcctgggtgtcacgcatcgtc-ttgcccaca
aa-ccactcacacctgagaagttgtgctggttt-ggggcggaaactggcctcccgtaccttgtcgtgcggttggcggaaa
aacgagtctccggcgacggacgtcgcgacatcggtggttgt-aaaagaccctcttgtcttgtcgcgcgaatcctcgtcat
cttagcgagctccaggacccttaggcagcacacactctgtgcgcttcga
OR242586
tcgaatcctgcaatagcagaatgacccgctaacacgttaacaatttgggcgagcatcggggggcctcggtctcctgtctg
cgaatccctggtaggtggcca----ctcctgggtggccacaggcctgcaaaatcattcgggcgcggaatgcgccaaggac
ctt-aaaactgaattgtacgtccgtatcccattagtggggcaccggcgtcattccaaaacataacgactctcgacaacgg
atatctcggctctcgcatcgatgaagaacgtagcgaaatgcgatacttggtgtgaattgcagaatcccgtgaaccatcga
gtctttgaacgcaagttgcgcccgaagccactaggttgagggcacgcctgcctgggtgtcacgcatcgtc-ttgcccaca
aa-ccactcacatctgagaagttgtgccggtattgtggcgaaaactggcctcccgtaccttaccgtgcggttggcggaaa
aacgagtctccggcgacggacgtcgcgacatcggtggttgt-gaaagaccctcttgtcttgtcgcgcgaatcctcgtcat
cttagcgagctccaggacccttaggcagcacacactctgtgcgcttcga
OR242587
tcgaatcctgcaatagcagaatgacccgctaacacgttaaaaatttaggtgagcgtcgggaggcctcggtctcctgtttg
cgaatccatggtaggtggcca----ctcccgggtggccactggcctacaaaatcattcgggcgcggtatgcgccaaggac
ctt-aaaatcgaattgtacgtccgtatcccgttagc-gggcatcggcgtctttccaaaatacaacgactctcgacaacgg
atatctcggctctcgcatcgatgaagaacgtagcgaaatgcgatacttggtgtgaattgcagaatcccgtgaaccatcga
gtctttgaacgcaagttgcgcccgaagccacttggctgagggcacgcctgcctgggtgtcacgcattgta-ttgcccaca
aa-ccagtcacacctgagaagttgtgccggttt-ggggcggaaattggcctcccgtaccttgtcgtgcggttggcggaaa
aatgagtctccggcgatggacgtcgcgacatcggtggttgt-aaaagaccctcttgtcttgtcgcgtgaatccttgtcat
cttagagagctccaggacccttaggcagcacgtactctgtgcgcttcga
OR242588
tcgaatcctgcaatagcagaatgacccgctaacacgttaacaatttgggcgagcgtcggggggcctcggtctcctgtctg
cgaatccctggtaggtggcca----ctcccgggtggccactggcctgcaaaatcattcgggcgcggaatgcgccaaggac
ctt-aaaactgaattgtacgtccgtatcccgttagc-gggcatcggcgtcattccaaaacacaacgactctcgacaacgg
atatctaggctctcgcatcgatgaagaacgtagcgaaatgcgatacttggtgtgaattgcagaatcccgtgaaccatcga
gtctttgaacgcaagttgcgcccgaagccactaggctgagggcacgcctgcctgggtgtcacgcatcgta-ttgcccaca
aa-ccactcacacctgagaagttgtgccggttt-ggggcggaaattcgcctcccgtaccttgtcgtgcggttggcggaaa
aacgagtctccggcgacggacgtcgcgacatcggtggttgt-gaaagaccctcttgtcttgtcgcgcgaatcctcgtcat
cttagcgagctccaggacccttaggcagcacacactctgtgcgcttcga
OR242589
tcgaatcctgccatagcagaatgacccgctaacacgttaacaatttgggcgagcgttggggggcctcggtctcctttctg
cggatccctggtaggtggcca----ctcctgggtggccactggcctacgaaatcattcgggcgcggaatgcgccaaggac
ctt-aaaactgaattgtacgtccgtatcccattagc-gggcaccggcgtcattccaaaacataacgactctcgacaacgg
atatctcggctctcgcatcgatgaagaacgtagcgaaatgcgatacttggtgtgaattgcagaatcccgtgaaccatcga
gtctttgaacgcaagttgcgcccgaagccactaggtcgagggcacgcctgcctgggtgtcacgcatcgtc-ttgcccaca
aa-ccactcacatctgagaagttgtgccggttt-ggggcggaaattggcctcccgtgccttatagtgcggttggcggaaa
aacgagtctccggcgatcgacgtcgcgacatcggtggttgt-gaaagaccctcctgtcttgttgcgtgaatcctcgtcat
cttagcgagctcctggacccttaggcagcacacactctgtgcgcttcga
OR242590
tcgaatcctgcaatagcagaatgacccgctaacacgttaacaatttgggcgagcgtcggggggcctcggtctccagtctg
cgaatccctggtaggtggcca----ctcctgggtgaccactggcctgcaaaatcattcgggcgcggaatgcgccaaggac
ctt-aaaactgaattgtacgtccgtatcccgttagc-gggcaccggcgtcattccaaaacacaacgactctcgacaacgg
atatctcggctctcgcatcgatgaagaacgtagcgaaatgcgatacttggtgtgaattgcagaatcccgtgaaccatcga
gtctttgaacgcaagttgcgcccgaagccactaggctgagggcacgcctgcctgggtgtcacgcatcgtc-ttgcccaca
aa-ccactcacatctgataagttgttccggttt-ggggcggaaactggcctcccgtaccttgtcgtgcggttggcggaaa
aacgagtctccggcgacggacgtcgcgacatcggtggttgt-gaaagaccctcttgtcttgtcgcgcgaatcctcgtcat
cttagcgagctccgggacccttaggcggcacacactctgtgcgcttgga
OR242591
tcgaatcctgccatagcagaatgacccgctaacacgttaacaatttgggcgagcgttggggggcttcggtctcctttctg
cggatccctggtaggtggcca----ctcctgggtggccaccggcctacaaaatcattcgggcgcggaatgcgccaaggac
ctt-aaaactgaattgtacgtccgtatcccattagc-gggcaccggcgtcattccaaaacataacgactctcgacaacgg
atatctcggctctcgcatcgatgaagaacgtagcgaaatgcgatacttggtgtgaattgcagaatcccgtgaaccatcga
gtctttgaacgcaagttgcgcccgaagccactaggccgagggcacgcctgcctgggtgtcacgcattgtc-ttgcccaca
aa-ccactcacatctgacaagttgtgccggttt-ggggcggaaattggcctcccgtaccttatagtgcggttggcggaaa
aacgagtctccggcgaccgacgtcgcgacatcggtggttgt-gaaagaccctcttgtcttgtcgcgtgaatcctcgtcat
cttagcgagctcctagacccttaggcagcacacactctgtgcgcttcga
OR242592
tcgaatcctgcaatagcagaatgacccgctaacacgttaaaaatttaggcgagcgtcgggaggcctcggtctcctgtttg
cgaatccatggtaggtggcca----ctcccgggtggccactggcctacaaaatcattcgggcgcggtatgcgccaaggac
ctt-aaaatcgaattgtacgtccgtatcccgttagc-gggcatcggcgtctttccaaaatacaacgactctcgacaacgg
atatctcggctctcgcatcgatgaagaacgtagcgaaatgcgatacttggtgtgaattgcagaatcccgtgaaccatcga
gtctttgaacgcaagttgcgcccgaagccacttggctgagggcacgcctgcctgggtgtcacgcattgta-ttgcccaca
aa-ccagtcacacctgagaagttgtgccggttt-ggggcggaaattggcctcccgtaccttgtcgtgcggttggcggaaa
aatgagtctccggcgatggacgtcgcgacatcggtggttgt-aaaagaccctcttgtcttgtcgcgtgaatcctcgtcat
cttagagagctccaggacccttaggcagcacgtactctgtgcgcttcga
OR242593
tcgaatcctgcaatagcagaatgacccgctaacacgttaaaaatttaggcgagcgtcgggaggcctcggtctcctgtctg
cgaatccatggtaggtggctactccctcccgggtggccactggcctacaaaatcattcgggcgcggtatgcgccaaggac
ctt-aaaaccgaattgtacgtccgtatcccgttagc-gggcatcggcgtctttccaaaacacaacgactctcgacaacgg
atatctcggctctcgcatcgatgaagaacgtagcgaaatgcgatacttggtgtgaattgcagaatcccgtgaaccatcga
gtctttgaacgcaagttgcgcccgaagccacttggctgagggcacgcctgcctgggtgtcacgcatcgta-ttgcccaca
aa-ccagtcacacctgagaagttgtgccggttt-ggggcagaaattggcctcccgtaccttgtcgtgcggttggcggaaa
aatgagtctccggcgatggacgtcgcgacatcggtggttgt-aaaaggccctcttgtcttgtcgcgtgaatcctcgtcat
cttagagagctccaggacccttaggcagcacgtactctgtgcgcttcga
OR242594
tcgaatcctgccatagcagaatgacccgctaacacgttaacaatttgggcgagcgttggggggcttcggtctcctttctg
cggatccctggtaggtggcca----ctcctgggtggccaccggcctacaaaatcattcgggcgcggaatgcgccaaggac
ctt-aaaactgaattgtacgtccgtatcccattagc-gggcaccggcgtcattccaaaacataacgactctcgacaacgg
atatctcggctctcgcatcgatgaagaacgtagcgaaatgcgatacttggtgtgaattgcagaatcccgtgaaccatcga
gtctttgaacgcaagttgcgcccgaagccactaggccgagggcacgcctgcctgggtgtcacgcattgtc-ttgcccaca
aa-ccactcacatctgacaagttgtgccggttt-ggggcggaaattggcctcccgtaccttatagtgcggttggcggaaa
aacgagtctccggcgaccgacgtcgcgacatcggtggttgt-gaaagaccctcttgtcttgtcgcgtgaatcctcgtcat
cttagcgagctcctagacccttaggcggcacacactctgtgcgcttcga
OR242595
tcgaatcctgcaatagcagaatgacccgctaacacgttaacaatttggacgagggtcggggggcctcggtctcccgtctg
cgaatccctggtaggtggcca----ctcccgggtggccactggcctgcaaaatcattcgggcgcggaatgcgccaaggac
ctt-aaaactg-attgtacgtccctaccccgtttgc-gggcatcggcgtcattccaaaacacaacgactctcgacaacgg
atatctcggctctcgcatcgatgaagaacgtagcgaaatgcgatacttggtgtgaattgcagaatcccgtgaaccatcga
gtctttgaacgcaagttgcgcccgaagccactaggctgagggcacgcctgcctgggtgtcacgcatcgta-ttgcccaca
aa-ccactcacacctgagaagttgtgccggttt-ggggcggaaattggcctcccgtaccttgtcgtgcggttggcggaaa
aacgagtctccggcgatggacgtcgcgacatcggtggttgtaaaaagaccctcttgtcttgtcgcgcgaatcctcgtcat
cttagcgagctccatgacccttaggcagcacatactctgtgcgcttcga
OR242596
tcgaatcctgcaatagcagaatgacccgctagcacgttaaaaatttaggtgagcgtcgggaggcctcggtctcctgtttg
cgaatccatggtaggtggcca----ctcccgggtggccactggcctacaaaatcattcgggcgcggtatgcgccaaggac
ctt-aaaatcgaattgtacgtccgtatcccgttagc-gggcatcggcgtctttccaaaatacaacgactctcgacaacgg
atatctcggctctcgcatcgatgaagaacgtagcgaaatgcgatacttggtgtgaattgcagaatcccgtgaaccatcga
gtctttgaacgcaagttgcgcccgaagccacttggctgagggcacgcctgcctgggtgtcacgcattgta-ttgcccaca
aa-ccagtcacacctgagaagttgtgccggttt-ggggcggaaattggcctcccgtaccttgtcgtgcggttggcggaaa
aatgagtctccggcgatggacgtcgcgacatcggtggttgt-aaaagaccctcttgtcttgtcgcgtgaatccttgtcat
cttagagagctccaggacccttaggcagcacgtactctgtgcgcttcga
OR242597
tcgaatcctgcaacagcagaatgacccgctaacacgtcaacaatttgggcaagcgtcggggggcctcggcctcctgtctg
cgaatccttggtaggtggcca----ctcccgggtggccactggccttcaaaatcattcgggcgcggaatgcgccaaggac
cttaaaaactgaattgtacgtccgtatcccgttagc-gggcagcggcgtcgttctaaaacacaacgactctcgacaacgg
atatctcggctctcgcatcgatgaagaacgtagcgaaatgcgatacttggtgtgaattgcagaatcccgtgaaccatcga
gtctttgaacgcaagttgcgcccgaagccactaggctgagggcacgtcttcctgggtgtcacgcatcgtctttgcccaca
aa-ccactcacacctgagaagttgtgtcggtttggggacggaaactggcctcccgtaccttgtcgtgcggttggcggaaa
aacgagtctccggcgacggatgtcgcgacatcggtggttgt-aaaagaccctcttgtcttgtcgcgcgaatcctcgtcat
cttagagagatccaggacccttaggcagcacacactctgtgcgcttcga
OR251501
tcgaatcctgcaatagcagaatgacccgctaacacgttaacaatttgggcgagcgtcggggggcctcggtctcctgtctg
cgaatccctggtaggtggcca----ctcccgggtggccactggcctgcaaaatcattcgggcgcggaatgcgccaaggac
ctt-aaaactgaattgtacgtccgtatcccgttagc-gggcatcggcgtcattccaaaacacaacgactctcgacaacgg
atatctaggctctcgcatcgatgaagaacgtagcgaaatgcgatacttggtgtgaattgcagaatcccgtgaaccatcga
gtctttgaacgcaagttgcgcccgaagccactaggctgagggcacgcctgcctgggtgtcacgcatcgta-ttgcccaca
aa-ccactcacacctgagaagttgtgccggttt-ggggcggaaattcgcctcccgtaccttgtcgtgcggttggcggaaa
aacgagtctccggcgacggacgtcgcgacatcggtggttgt-gaaagaccctcttgtcttgtcgcgcgaatcctcgtcat
cttagcgagctccaggacccttaggcagcacacactctgtgcgcttcga
;
begin trees;
	tree tree_1 = [&R] (NC057140:0.0,OM281944:0.0,((OR240211:0.020173,(MW436381:0.003583,((((KT781591:0.001177,(((MW284876:0.0,MW436379:0.0):0.001181,NC057127:0.001181):0.0,((MW883954:0.0,OR240210:0.0):0.0,NC057130:0.001182):0.0):0.0):0.001176,(MW436378:0.001177,((MT921985:0.0,(MH793272:0.0,(KX118044:0.0,MW900177:0.0):0.0):0.0):0.001187,(MW436380:0.0,NC057126:0.0):0.0):0.0):0.0):0.001177,(NC054219:0.0,(((MW429787:0.002377,((NC057128:0.001194,((OR209162:0.0,(OR209161:0.0,(OR209159:0.0,(OR209157:0.0,(OR209156:0.0,(OR209153:0.0,(OR209151:0.0,(OR209150:0.0,(OR209145:0.0,(OR209144:0.0,(MT921979:0.0,(MT921978:0.0,(MT921974:0.0,(MT921972:0.0,OR240202:0.0):0.0):0.0):0.0):0.0):0.0):0.0):0.0):0.0):0.0):0.0):0.0):0.0):0.0):0.001187,MN631000:0.001187):0.001186):0.001186,(NC057132:0.001181,((NC057131:0.0,NC071789:0.0):0.0,MT921969:0.0):0.001184):0.0):0.0):0.008479,((NC041580:0.001187,MT921961:0.0):0.001183,(NC057138:0.001193,MW696157:0.002403):0.001182):0.001179):0.0,((MT921971:0.0,OR240203:0.0):0.002375,((OR209160:0.0,OR240205:0.0):0.0,(MT921959:0.0,(NC057139:0.0,MT561045:0.003617):0.0):0.003594):0.0):0.001181):0.0):0.0):0.0,((JF279388:0.005601,(OR240209:0.0,OR240206:0.003615):0.002412):0.00118,(NC057141:0.002377,(OR240207:0.002238,(OR240208:0.001185,OR240204:0.001193):8.01E-4):0.001675):0.002406):0.001182):0.001179):0.0):0.0,((KX352468:0.0,NC029391:0.0):0.001181,((NC051890:0.0,OM281943:0.0):0.00238,OR240201:0.004744):0.0):0.001178):0.004793);
   tree con_50_majrule = [&U] (1[&prob=1.00000000e+00,prob_stddev=0.00000000e+00,prob_range={1.00000000e+00,1.00000000e+00},prob(percent)="100",prob+-sd="100+-0"]:7.195019e-04[&length_mean=1.06165068e-03,length_median=7.19501900e-04,length_95%HPD={1.40570300e-07,3.22507400e-03}],2[&prob=1.00000000e+00,prob_stddev=0.00000000e+00,prob_range={1.00000000e+00,1.00000000e+00},prob(percent)="100",prob+-sd="100+-0"]:1.803750e-03[&length_mean=2.14369101e-03,length_median=1.80375000e-03,length_95%HPD={6.49280300e-05,5.02736200e-03}],4[&prob=1.00000000e+00,prob_stddev=0.00000000e+00,prob_range={1.00000000e+00,1.00000000e+00},prob(percent)="100",prob+-sd="100+-0"]:1.803248e-03[&length_mean=2.13345595e-03,length_median=1.80324800e-03,length_95%HPD={2.09870300e-05,5.08386000e-03}],6[&prob=1.00000000e+00,prob_stddev=0.00000000e+00,prob_range={1.00000000e+00,1.00000000e+00},prob(percent)="100",prob+-sd="100+-0"]:7.179012e-04[&length_mean=1.06272466e-03,length_median=7.17901200e-04,length_95%HPD={5.83849900e-08,3.23050900e-03}],33[&prob=1.00000000e+00,prob_stddev=0.00000000e+00,prob_range={1.00000000e+00,1.00000000e+00},prob(percent)="100",prob+-sd="100+-0"]:7.335785e-04[&length_mean=1.06308802e-03,length_median=7.33578500e-04,length_95%HPD={2.58391000e-08,3.20968000e-03}],(((((3[&prob=1.00000000e+00,prob_stddev=0.00000000e+00,prob_range={1.00000000e+00,1.00000000e+00},prob(percent)="100",prob+-sd="100+-0"]:7.302089e-04[&length_mean=1.07659678e-03,length_median=7.30208900e-04,length_95%HPD={2.81104600e-07,3.24128200e-03}],11[&prob=1.00000000e+00,prob_stddev=0.00000000e+00,prob_range={1.00000000e+00,1.00000000e+00},prob(percent)="100",prob+-sd="100+-0"]:7.042748e-04[&length_mean=1.03856501e-03,length_median=7.04274800e-04,length_95%HPD={3.18074200e-07,3.13546200e-03}],30[&prob=1.00000000e+00,prob_stddev=0.00000000e+00,prob_range={1.00000000e+00,1.00000000e+00},prob(percent)="100",prob+-sd="100+-0"]:7.457915e-04[&length_mean=1.04786389e-03,length_median=7.45791500e-04,length_95%HPD={3.10576000e-07,3.09014800e-03}])[&prob=1.00000000e+00,prob_stddev=0.00000000e+00,prob_range={1.00000000e+00,1.00000000e+00},prob(percent)="100",prob+-sd="100+-0"]:7.157761e-03[&length_mean=7.59242473e-03,length_median=7.15776100e-03,length_95%HPD={2.42049800e-03,1.32429200e-02}],((5[&prob=1.00000000e+00,prob_stddev=0.00000000e+00,prob_range={1.00000000e+00,1.00000000e+00},prob(percent)="100",prob+-sd="100+-0"]:7.240558e-04[&length_mean=1.05254284e-03,length_median=7.24055800e-04,length_95%HPD={2.22730500e-07,3.11920700e-03}],12[&prob=1.00000000e+00,prob_stddev=0.00000000e+00,prob_range={1.00000000e+00,1.00000000e+00},prob(percent)="100",prob+-sd="100+-0"]:7.085879e-04[&length_mean=1.04614413e-03,length_median=7.08587900e-04,length_95%HPD={9.12114000e-08,3.21110100e-03}],34[&prob=1.00000000e+00,prob_stddev=0.00000000e+00,prob_range={1.00000000e+00,1.00000000e+00},prob(percent)="100",prob+-sd="100+-0"]:1.829527e-03[&length_mean=2.15378462e-03,length_median=1.82952700e-03,length_95%HPD={1.78143000e-05,5.11251500e-03}],35[&prob=1.00000000e+00,prob_stddev=0.00000000e+00,prob_range={1.00000000e+00,1.00000000e+00},prob(percent)="100",prob+-sd="100+-0"]:1.787293e-03[&length_mean=2.13188808e-03,length_median=1.78729300e-03,length_95%HPD={7.18616000e-05,4.93888400e-03}],(65[&prob=1.00000000e+00,prob_stddev=0.00000000e+00,prob_range={1.00000000e+00,1.00000000e+00},prob(percent)="100",prob+-sd="100+-0"]:7.259437e-04[&length_mean=1.07957328e-03,length_median=7.25943700e-04,length_95%HPD={4.41037400e-08,3.39795200e-03}],66[&prob=1.00000000e+00,prob_stddev=0.00000000e+00,prob_range={1.00000000e+00,1.00000000e+00},prob(percent)="100",prob+-sd="100+-0"]:7.354519e-04[&length_mean=1.04744910e-03,length_median=7.35451900e-04,length_95%HPD={3.86998700e-07,3.05038000e-03}],69[&prob=1.00000000e+00,prob_stddev=0.00000000e+00,prob_range={1.00000000e+00,1.00000000e+00},prob(percent)="100",prob+-sd="100+-0"]:7.119661e-04[&length_mean=1.04941042e-03,length_median=7.11966100e-04,length_95%HPD={2.84792200e-08,3.16946300e-03}])[&prob=1.00000000e+00,prob_stddev=0.00000000e+00,prob_range={1.00000000e+00,1.00000000e+00},prob(percent)="100",prob+-sd="100+-0"]:3.868312e-03[&length_mean=4.23650783e-03,length_median=3.86831200e-03,length_95%HPD={6.95183500e-04,8.47678500e-03}])[&prob=1.00000000e+00,prob_stddev=0.00000000e+00,prob_range={1.00000000e+00,1.00000000e+00},prob(percent)="100",prob+-sd="100+-0"]:5.830698e-03[&length_mean=6.20651607e-03,length_median=5.83069800e-03,length_95%HPD={1.43095900e-03,1.17890600e-02}],((64[&prob=1.00000000e+00,prob_stddev=0.00000000e+00,prob_range={1.00000000e+00,1.00000000e+00},prob(percent)="100",prob+-sd="100+-0"]:7.443368e-04[&length_mean=1.06941476e-03,length_median=7.44336800e-04,length_95%HPD={6.49012600e-08,3.18606800e-03}],74[&prob=1.00000000e+00,prob_stddev=0.00000000e+00,prob_range={1.00000000e+00,1.00000000e+00},prob(percent)="100",prob+-sd="100+-0"]:7.395876e-04[&length_mean=1.06791779e-03,length_median=7.39587600e-04,length_95%HPD={1.51844500e-07,3.20819000e-03}],77[&prob=1.00000000e+00,prob_stddev=0.00000000e+00,prob_range={1.00000000e+00,1.00000000e+00},prob(percent)="100",prob+-sd="100+-0"]:1.755118e-03[&length_mean=2.09703690e-03,length_median=1.75511800e-03,length_95%HPD={6.64909300e-05,5.00245200e-03}])[&prob=1.00000000e+00,prob_stddev=0.00000000e+00,prob_range={1.00000000e+00,1.00000000e+00},prob(percent)="100",prob+-sd="100+-0"]:5.978892e-03[&length_mean=6.37709226e-03,length_median=5.97889200e-03,length_95%HPD={1.50954400e-03,1.16960800e-02}],72[&prob=1.00000000e+00,prob_stddev=0.00000000e+00,prob_range={1.00000000e+00,1.00000000e+00},prob(percent)="100",prob+-sd="100+-0"]:7.175348e-03[&length_mean=7.59900140e-03,length_median=7.17534800e-03,length_95%HPD={2.31476600e-03,1.34457500e-02}])[&prob=1.00000000e+00,prob_stddev=0.00000000e+00,prob_range={1.00000000e+00,1.00000000e+00},prob(percent)="100",prob+-sd="100+-0"]:1.389445e-02[&length_mean=1.43255229e-02,length_median=1.38944500e-02,length_95%HPD={6.63793900e-03,2.24349000e-02}])[&prob=9.59744068e-01,prob_stddev=3.77023077e-04,prob_range={9.59477473e-01,9.60010664e-01},prob(percent)="96",prob+-sd="96+-0"]:4.034439e-03[&length_mean=4.43146762e-03,length_median=4.03443900e-03,length_95%HPD={4.48475600e-04,8.94923200e-03}],(8[&prob=1.00000000e+00,prob_stddev=0.00000000e+00,prob_range={1.00000000e+00,1.00000000e+00},prob(percent)="100",prob+-sd="100+-0"]:7.108701e-04[&length_mean=1.05293178e-03,length_median=7.10870100e-04,length_95%HPD={2.01797300e-07,3.14015200e-03}],10[&prob=1.00000000e+00,prob_stddev=0.00000000e+00,prob_range={1.00000000e+00,1.00000000e+00},prob(percent)="100",prob+-sd="100+-0"]:7.320575e-04[&length_mean=1.05828813e-03,length_median=7.32057500e-04,length_95%HPD={2.61714200e-07,3.14932700e-03}])[&prob=1.00000000e+00,prob_stddev=0.00000000e+00,prob_range={1.00000000e+00,1.00000000e+00},prob(percent)="100",prob+-sd="100+-0"]:1.168624e-02[&length_mean=1.20961181e-02,length_median=1.16862400e-02,length_95%HPD={5.38348000e-03,1.96134700e-02}])[&prob=6.78485737e-01,prob_stddev=8.29450770e-03,prob_range={6.72620634e-01,6.84350840e-01},prob(percent)="68",prob+-sd="68+-1"]:1.721292e-03[&length_mean=2.10752773e-03,length_median=1.72129200e-03,length_95%HPD={1.48437600e-06,5.36365800e-03}],(17[&prob=1.00000000e+00,prob_stddev=0.00000000e+00,prob_range={1.00000000e+00,1.00000000e+00},prob(percent)="100",prob+-sd="100+-0"]:2.695047e-03[&length_mean=3.08840480e-03,length_median=2.69504700e-03,length_95%HPD={2.31939000e-04,6.85277400e-03}],(31[&prob=1.00000000e+00,prob_stddev=0.00000000e+00,prob_range={1.00000000e+00,1.00000000e+00},prob(percent)="100",prob+-sd="100+-0"]:5.056024e-03[&length_mean=5.46055711e-03,length_median=5.05602400e-03,length_95%HPD={1.40468500e-03,1.03304200e-02}],(58[&prob=1.00000000e+00,prob_stddev=0.00000000e+00,prob_range={1.00000000e+00,1.00000000e+00},prob(percent)="100",prob+-sd="100+-0"]:7.396710e-04[&length_mean=1.05756335e-03,length_median=7.39671000e-04,length_95%HPD={2.65464500e-08,3.13138600e-03}],73[&prob=1.00000000e+00,prob_stddev=0.00000000e+00,prob_range={1.00000000e+00,1.00000000e+00},prob(percent)="100",prob+-sd="100+-0"]:7.143963e-04[&length_mean=1.03859740e-03,length_median=7.14396300e-04,length_95%HPD={3.52170700e-07,3.11456500e-03}])[&prob=9.98800320e-01,prob_stddev=1.88511539e-04,prob_range={9.98667022e-01,9.98933618e-01},prob(percent)="100",prob+-sd="100+-0"]:2.879249e-03[&length_mean=3.25084198e-03,length_median=2.87924900e-03,length_95%HPD={3.42520700e-04,6.99849800e-03}])[&prob=9.47480672e-01,prob_stddev=5.65534616e-03,prob_range={9.43481738e-01,9.51479605e-01},prob(percent)="95",prob+-sd="95+-1"]:1.829091e-03[&length_mean=2.19860909e-03,length_median=1.82909100e-03,length_95%HPD={1.24931700e-05,5.28965400e-03}])[&prob=1.00000000e+00,prob_stddev=0.00000000e+00,prob_range={1.00000000e+00,1.00000000e+00},prob(percent)="100",prob+-sd="100+-0"]:5.225144e-03[&length_mean=5.62444909e-03,length_median=5.22514400e-03,length_95%HPD={1.27225600e-03,1.05686500e-02}])[&prob=9.99333511e-01,prob_stddev=5.65534616e-04,prob_range={9.98933618e-01,9.99733404e-01},prob(percent)="100",prob+-sd="100+-0"]:3.506167e-03[&length_mean=3.93037122e-03,length_median=3.50616700e-03,length_95%HPD={3.41892900e-04,8.24911400e-03}],(((7[&prob=1.00000000e+00,prob_stddev=0.00000000e+00,prob_range={1.00000000e+00,1.00000000e+00},prob(percent)="100",prob+-sd="100+-0"]:7.175448e-04[&length_mean=1.05871928e-03,length_median=7.17544800e-04,length_95%HPD={1.70268400e-07,3.26466900e-03}],20[&prob=1.00000000e+00,prob_stddev=0.00000000e+00,prob_range={1.00000000e+00,1.00000000e+00},prob(percent)="100",prob+-sd="100+-0"]:7.630721e-04[&length_mean=1.10685826e-03,length_median=7.63072100e-04,length_95%HPD={2.27198600e-07,3.31530700e-03}],32[&prob=1.00000000e+00,prob_stddev=0.00000000e+00,prob_range={1.00000000e+00,1.00000000e+00},prob(percent)="100",prob+-sd="100+-0"]:7.312092e-04[&length_mean=1.06216029e-03,length_median=7.31209200e-04,length_95%HPD={2.44677300e-08,3.16184100e-03}],52[&prob=1.00000000e+00,prob_stddev=0.00000000e+00,prob_range={1.00000000e+00,1.00000000e+00},prob(percent)="100",prob+-sd="100+-0"]:7.365978e-04[&length_mean=1.05867010e-03,length_median=7.36597800e-04,length_95%HPD={1.59836500e-07,3.19624800e-03}],71[&prob=1.00000000e+00,prob_stddev=0.00000000e+00,prob_range={1.00000000e+00,1.00000000e+00},prob(percent)="100",prob+-sd="100+-0"]:7.455532e-04[&length_mean=1.06550016e-03,length_median=7.45553200e-04,length_95%HPD={4.55546400e-07,3.15043200e-03}],81[&prob=1.00000000e+00,prob_stddev=0.00000000e+00,prob_range={1.00000000e+00,1.00000000e+00},prob(percent)="100",prob+-sd="100+-0"]:7.428513e-04[&length_mean=1.08925840e-03,length_median=7.42851300e-04,length_95%HPD={1.57778900e-07,3.26548100e-03}])[&prob=1.00000000e+00,prob_stddev=0.00000000e+00,prob_range={1.00000000e+00,1.00000000e+00},prob(percent)="100",prob+-sd="100+-0"]:3.107022e-03[&length_mean=3.47792374e-03,length_median=3.10702200e-03,length_95%HPD={3.17839400e-04,7.43054900e-03}],(((((((13[&prob=1.00000000e+00,prob_stddev=0.00000000e+00,prob_range={1.00000000e+00,1.00000000e+00},prob(percent)="100",prob+-sd="100+-0"]:7.430875e-04[&length_mean=1.06972232e-03,length_median=7.43087500e-04,length_95%HPD={1.04919800e-07,3.21218200e-03}],29[&prob=1.00000000e+00,prob_stddev=0.00000000e+00,prob_range={1.00000000e+00,1.00000000e+00},prob(percent)="100",prob+-sd="100+-0"]:7.272954e-04[&length_mean=1.04896675e-03,length_median=7.27295400e-04,length_95%HPD={2.84110700e-07,3.11452300e-03}],36[&prob=1.00000000e+00,prob_stddev=0.00000000e+00,prob_range={1.00000000e+00,1.00000000e+00},prob(percent)="100",prob+-sd="100+-0"]:7.193040e-04[&length_mean=1.04995166e-03,length_median=7.19304000e-04,length_95%HPD={1.12107900e-07,3.19226400e-03}],79[&prob=1.00000000e+00,prob_stddev=0.00000000e+00,prob_range={1.00000000e+00,1.00000000e+00},prob(percent)="100",prob+-sd="100+-0"]:7.215197e-04[&length_mean=1.06137314e-03,length_median=7.21519700e-04,length_95%HPD={8.05686000e-08,3.19220200e-03}])[&prob=9.80938416e-01,prob_stddev=9.42557693e-04,prob_range={9.80271927e-01,9.81604905e-01},prob(percent)="98",prob+-sd="98+-0"]:1.770991e-03[&length_mean=2.11856061e-03,length_median=1.77099100e-03,length_95%HPD={5.43326900e-05,5.07152700e-03}],70[&prob=1.00000000e+00,prob_stddev=0.00000000e+00,prob_range={1.00000000e+00,1.00000000e+00},prob(percent)="100",prob+-sd="100+-0"]:7.334702e-04[&length_mean=1.07043749e-03,length_median=7.33470200e-04,length_95%HPD={3.51056500e-07,3.24962600e-03}])[&prob=9.99466809e-01,prob_stddev=0.00000000e+00,prob_range={9.99466809e-01,9.99466809e-01},prob(percent)="100",prob+-sd="100+-0"]:2.758639e-03[&length_mean=3.15848310e-03,length_median=2.75863900e-03,length_95%HPD={2.84742000e-04,6.85304900e-03}],26[&prob=1.00000000e+00,prob_stddev=0.00000000e+00,prob_range={1.00000000e+00,1.00000000e+00},prob(percent)="100",prob+-sd="100+-0"]:7.142571e-04[&length_mean=1.02136569e-03,length_median=7.14257100e-04,length_95%HPD={3.09394400e-07,3.10641900e-03}],75[&prob=1.00000000e+00,prob_stddev=0.00000000e+00,prob_range={1.00000000e+00,1.00000000e+00},prob(percent)="100",prob+-sd="100+-0"]:7.396051e-04[&length_mean=1.04934965e-03,length_median=7.39605100e-04,length_95%HPD={1.08205300e-08,3.12458000e-03}])[&prob=9.98933618e-01,prob_stddev=0.00000000e+00,prob_range={9.98933618e-01,9.98933618e-01},prob(percent)="100",prob+-sd="100+-0"]:4.775708e-03[&length_mean=5.13338637e-03,length_median=4.77570800e-03,length_95%HPD={1.02700200e-03,9.95541200e-03}],76[&prob=1.00000000e+00,prob_stddev=0.00000000e+00,prob_range={1.00000000e+00,1.00000000e+00},prob(percent)="100",prob+-sd="100+-0"]:4.055485e-03[&length_mean=4.46808595e-03,length_median=4.05548500e-03,length_95%HPD={8.18375900e-04,9.10422100e-03}])[&prob=9.99200213e-01,prob_stddev=3.77023077e-04,prob_range={9.98933618e-01,9.99466809e-01},prob(percent)="100",prob+-sd="100+-0"]:4.788738e-03[&length_mean=5.19512918e-03,length_median=4.78873800e-03,length_95%HPD={1.00708700e-03,1.04037200e-02}],(((18[&prob=1.00000000e+00,prob_stddev=0.00000000e+00,prob_range={1.00000000e+00,1.00000000e+00},prob(percent)="100",prob+-sd="100+-0"]:7.554273e-04[&length_mean=1.06772118e-03,length_median=7.55427300e-04,length_95%HPD={2.41118700e-08,3.18964300e-03}],19[&prob=1.00000000e+00,prob_stddev=0.00000000e+00,prob_range={1.00000000e+00,1.00000000e+00},prob(percent)="100",prob+-sd="100+-0"]:7.286891e-04[&length_mean=1.04986151e-03,length_median=7.28689100e-04,length_95%HPD={1.68615500e-07,3.16865500e-03}])[&prob=9.07891229e-01,prob_stddev=1.88511539e-04,prob_range={9.07757931e-01,9.08024527e-01},prob(percent)="91",prob+-sd="91+-0"]:1.765339e-03[&length_mean=2.12621095e-03,length_median=1.76533900e-03,length_95%HPD={6.15585100e-07,5.23316700e-03}],22[&prob=1.00000000e+00,prob_stddev=0.00000000e+00,prob_range={1.00000000e+00,1.00000000e+00},prob(percent)="100",prob+-sd="100+-0"]:1.796032e-03[&length_mean=2.14460606e-03,length_median=1.79603200e-03,length_95%HPD={1.24072800e-06,5.14367500e-03}])[&prob=1.00000000e+00,prob_stddev=0.00000000e+00,prob_range={1.00000000e+00,1.00000000e+00},prob(percent)="100",prob+-sd="100+-0"]:1.323628e-02[&length_mean=1.36880184e-02,length_median=1.32362800e-02,length_95%HPD={6.26852900e-03,2.22822100e-02}],24[&prob=1.00000000e+00,prob_stddev=0.00000000e+00,prob_range={1.00000000e+00,1.00000000e+00},prob(percent)="100",prob+-sd="100+-0"]:7.291621e-03[&length_mean=7.63606009e-03,length_median=7.29162100e-03,length_95%HPD={1.91722800e-03,1.35529100e-02}])[&prob=9.99866702e-01,prob_stddev=1.88511539e-04,prob_range={9.99733404e-01,1.00000000e+00},prob(percent)="100",prob+-sd="100+-0"]:5.996068e-03[&length_mean=6.41049396e-03,length_median=5.99606800e-03,length_95%HPD={1.62616500e-03,1.24902100e-02}])[&prob=1.00000000e+00,prob_stddev=0.00000000e+00,prob_range={1.00000000e+00,1.00000000e+00},prob(percent)="100",prob+-sd="100+-0"]:7.905092e-03[&length_mean=8.33598181e-03,length_median=7.90509200e-03,length_95%HPD={2.79841100e-03,1.49887500e-02}],23[&prob=1.00000000e+00,prob_stddev=0.00000000e+00,prob_range={1.00000000e+00,1.00000000e+00},prob(percent)="100",prob+-sd="100+-0"]:4.657531e-03[&length_mean=5.05334115e-03,length_median=4.65753100e-03,length_95%HPD={8.32135400e-04,1.01370900e-02}])[&prob=9.99866702e-01,prob_stddev=1.88511539e-04,prob_range={9.99733404e-01,1.00000000e+00},prob(percent)="100",prob+-sd="100+-0"]:5.454507e-03[&length_mean=5.82244692e-03,length_median=5.45450700e-03,length_95%HPD={1.35434500e-03,1.09167000e-02}],25[&prob=1.00000000e+00,prob_stddev=0.00000000e+00,prob_range={1.00000000e+00,1.00000000e+00},prob(percent)="100",prob+-sd="100+-0"]:1.158423e-02[&length_mean=1.20111994e-02,length_median=1.15842300e-02,length_95%HPD={5.33056100e-03,2.01155800e-02}],(50[&prob=1.00000000e+00,prob_stddev=0.00000000e+00,prob_range={1.00000000e+00,1.00000000e+00},prob(percent)="100",prob+-sd="100+-0"]:1.811130e-03[&length_mean=2.15919497e-03,length_median=1.81113000e-03,length_95%HPD={5.46851300e-05,5.18246700e-03}],51[&prob=1.00000000e+00,prob_stddev=0.00000000e+00,prob_range={1.00000000e+00,1.00000000e+00},prob(percent)="100",prob+-sd="100+-0"]:2.895677e-03[&length_mean=3.26464715e-03,length_median=2.89567700e-03,length_95%HPD={2.64747600e-04,7.00472800e-03}])[&prob=7.19541456e-01,prob_stddev=2.03592462e-02,prob_range={7.05145295e-01,7.33937617e-01},prob(percent)="72",prob+-sd="72+-2"]:1.687295e-03[&length_mean=2.01754411e-03,length_median=1.68729500e-03,length_95%HPD={2.54639000e-06,4.92368600e-03}],78[&prob=1.00000000e+00,prob_stddev=0.00000000e+00,prob_range={1.00000000e+00,1.00000000e+00},prob(percent)="100",prob+-sd="100+-0"]:8.242228e-03[&length_mean=8.63695483e-03,length_median=8.24222800e-03,length_95%HPD={3.24193700e-03,1.51433900e-02}])[&prob=9.99066915e-01,prob_stddev=9.42557693e-04,prob_range={9.98400427e-01,9.99733404e-01},prob(percent)="100",prob+-sd="100+-0"]:3.731695e-03[&length_mean=4.12289742e-03,length_median=3.73169500e-03,length_95%HPD={5.56299700e-04,8.52721700e-03}])[&prob=6.24100240e-01,prob_stddev=1.58349692e-02,prob_range={6.12903226e-01,6.35297254e-01},prob(percent)="62",prob+-sd="62+-2"]:1.754750e-03[&length_mean=2.09162958e-03,length_median=1.75475000e-03,length_95%HPD={1.91388800e-05,5.13700000e-03}],((9[&prob=1.00000000e+00,prob_stddev=0.00000000e+00,prob_range={1.00000000e+00,1.00000000e+00},prob(percent)="100",prob+-sd="100+-0"]:7.471792e-04[&length_mean=1.07234801e-03,length_median=7.47179200e-04,length_95%HPD={1.20461800e-07,3.23642400e-03}],21[&prob=1.00000000e+00,prob_stddev=0.00000000e+00,prob_range={1.00000000e+00,1.00000000e+00},prob(percent)="100",prob+-sd="100+-0"]:1.782924e-03[&length_mean=2.11438231e-03,length_median=1.78292400e-03,length_95%HPD={1.09826100e-05,4.95845100e-03}],28[&prob=1.00000000e+00,prob_stddev=0.00000000e+00,prob_range={1.00000000e+00,1.00000000e+00},prob(percent)="100",prob+-sd="100+-0"]:7.504042e-04[&length_mean=1.08509757e-03,length_median=7.50404200e-04,length_95%HPD={9.61319400e-08,3.24822700e-03}],38[&prob=1.00000000e+00,prob_stddev=0.00000000e+00,prob_range={1.00000000e+00,1.00000000e+00},prob(percent)="100",prob+-sd="100+-0"]:7.737480e-04[&length_mean=1.07840831e-03,length_median=7.73748000e-04,length_95%HPD={8.81971500e-08,3.13736900e-03}],53[&prob=1.00000000e+00,prob_stddev=0.00000000e+00,prob_range={1.00000000e+00,1.00000000e+00},prob(percent)="100",prob+-sd="100+-0"]:7.299091e-04[&length_mean=1.05400041e-03,length_median=7.29909100e-04,length_95%HPD={1.40381100e-07,3.12847800e-03}],54[&prob=1.00000000e+00,prob_stddev=0.00000000e+00,prob_range={1.00000000e+00,1.00000000e+00},prob(percent)="100",prob+-sd="100+-0"]:7.440257e-04[&length_mean=1.07860353e-03,length_median=7.44025700e-04,length_95%HPD={2.05003100e-07,3.26583700e-03}])[&prob=9.98533724e-01,prob_stddev=5.65534616e-04,prob_range={9.98133831e-01,9.98933618e-01},prob(percent)="100",prob+-sd="100+-0"]:3.902323e-03[&length_mean=4.27770068e-03,length_median=3.90232300e-03,length_95%HPD={7.22492200e-04,8.54981800e-03}],14[&prob=1.00000000e+00,prob_stddev=0.00000000e+00,prob_range={1.00000000e+00,1.00000000e+00},prob(percent)="100",prob+-sd="100+-0"]:1.046844e-02[&length_mean=1.08331720e-02,length_median=1.04684400e-02,length_95%HPD={4.25595600e-03,1.76977400e-02}])[&prob=9.98533724e-01,prob_stddev=5.65534616e-04,prob_range={9.98133831e-01,9.98933618e-01},prob(percent)="100",prob+-sd="100+-0"]:3.167998e-03[&length_mean=3.59592815e-03,length_median=3.16799800e-03,length_95%HPD={3.43039200e-04,7.82789500e-03}])[&prob=9.95067982e-01,prob_stddev=5.65534616e-04,prob_range={9.94668089e-01,9.95467875e-01},prob(percent)="100",prob+-sd="100+-0"]:3.120041e-03[&length_mean=3.48842594e-03,length_median=3.12004100e-03,length_95%HPD={3.10280000e-04,7.37264800e-03}])[&prob=6.73953612e-01,prob_stddev=2.29984077e-02,prob_range={6.57691282e-01,6.90215942e-01},prob(percent)="67",prob+-sd="67+-2"]:1.782300e-03[&length_mean=2.18137043e-03,length_median=1.78230000e-03,length_95%HPD={3.11885400e-06,5.52204600e-03}],((15[&prob=1.00000000e+00,prob_stddev=0.00000000e+00,prob_range={1.00000000e+00,1.00000000e+00},prob(percent)="100",prob+-sd="100+-0"]:7.116505e-04[&length_mean=1.04105925e-03,length_median=7.11650500e-04,length_95%HPD={2.93554200e-07,3.18303900e-03}],(39[&prob=1.00000000e+00,prob_stddev=0.00000000e+00,prob_range={1.00000000e+00,1.00000000e+00},prob(percent)="100",prob+-sd="100+-0"]:7.343181e-04[&length_mean=1.06823634e-03,length_median=7.34318100e-04,length_95%HPD={1.58338000e-07,3.25099800e-03}],68[&prob=1.00000000e+00,prob_stddev=0.00000000e+00,prob_range={1.00000000e+00,1.00000000e+00},prob(percent)="100",prob+-sd="100+-0"]:7.258929e-04[&length_mean=1.07383598e-03,length_median=7.25892900e-04,length_95%HPD={1.93045100e-07,3.22730800e-03}])[&prob=9.86536923e-01,prob_stddev=5.65534616e-04,prob_range={9.86137030e-01,9.86936817e-01},prob(percent)="99",prob+-sd="99+-0"]:1.803846e-03[&length_mean=2.14089863e-03,length_median=1.80384600e-03,length_95%HPD={5.74290800e-05,5.09476700e-03}],40[&prob=1.00000000e+00,prob_stddev=0.00000000e+00,prob_range={1.00000000e+00,1.00000000e+00},prob(percent)="100",prob+-sd="100+-0"]:7.198935e-04[&length_mean=1.06986215e-03,length_median=7.19893500e-04,length_95%HPD={4.40224900e-07,3.25388600e-03}])[&prob=9.74273527e-01,prob_stddev=1.88511539e-04,prob_range={9.74140229e-01,9.74406825e-01},prob(percent)="97",prob+-sd="97+-0"]:1.788294e-03[&length_mean=2.13431475e-03,length_median=1.78829400e-03,length_95%HPD={6.44183400e-05,5.18610000e-03}],16[&prob=1.00000000e+00,prob_stddev=0.00000000e+00,prob_range={1.00000000e+00,1.00000000e+00},prob(percent)="100",prob+-sd="100+-0"]:1.820283e-03[&length_mean=2.14936383e-03,length_median=1.82028300e-03,length_95%HPD={8.14941600e-05,5.08524400e-03}],41[&prob=1.00000000e+00,prob_stddev=0.00000000e+00,prob_range={1.00000000e+00,1.00000000e+00},prob(percent)="100",prob+-sd="100+-0"]:7.177661e-04[&length_mean=1.06872795e-03,length_median=7.17766100e-04,length_95%HPD={1.80115600e-07,3.26765000e-03}],42[&prob=1.00000000e+00,prob_stddev=0.00000000e+00,prob_range={1.00000000e+00,1.00000000e+00},prob(percent)="100",prob+-sd="100+-0"]:7.279319e-04[&length_mean=1.05490511e-03,length_median=7.27931900e-04,length_95%HPD={2.94842900e-07,3.10040400e-03}],67[&prob=1.00000000e+00,prob_stddev=0.00000000e+00,prob_range={1.00000000e+00,1.00000000e+00},prob(percent)="100",prob+-sd="100+-0"]:7.375767e-04[&length_mean=1.07744670e-03,length_median=7.37576700e-04,length_95%HPD={4.65614700e-07,3.15695300e-03}])[&prob=9.99333511e-01,prob_stddev=9.42557693e-04,prob_range={9.98667022e-01,1.00000000e+00},prob(percent)="100",prob+-sd="100+-0"]:2.810523e-03[&length_mean=3.16102094e-03,length_median=2.81052300e-03,length_95%HPD={3.61303900e-04,6.75943700e-03}],(((27[&prob=1.00000000e+00,prob_stddev=0.00000000e+00,prob_range={1.00000000e+00,1.00000000e+00},prob(percent)="100",prob+-sd="100+-0"]:1.810002e-03[&length_mean=2.14795012e-03,length_median=1.81000200e-03,length_95%HPD={6.69136700e-05,5.19919500e-03}],43[&prob=1.00000000e+00,prob_stddev=0.00000000e+00,prob_range={1.00000000e+00,1.00000000e+00},prob(percent)="100",prob+-sd="100+-0"]:7.330407e-04[&length_mean=1.06563130e-03,length_median=7.33040700e-04,length_95%HPD={1.36298400e-07,3.22701600e-03}],44[&prob=1.00000000e+00,prob_stddev=0.00000000e+00,prob_range={1.00000000e+00,1.00000000e+00},prob(percent)="100",prob+-sd="100+-0"]:7.483177e-04[&length_mean=1.05368350e-03,length_median=7.48317700e-04,length_95%HPD={1.77098100e-08,3.16894900e-03}],45[&prob=1.00000000e+00,prob_stddev=0.00000000e+00,prob_range={1.00000000e+00,1.00000000e+00},prob(percent)="100",prob+-sd="100+-0"]:7.217885e-04[&length_mean=1.06271449e-03,length_median=7.21788500e-04,length_95%HPD={3.47317500e-08,3.29976200e-03}])[&prob=9.99200213e-01,prob_stddev=1.13106923e-03,prob_range={9.98400427e-01,1.00000000e+00},prob(percent)="100",prob+-sd="100+-0"]:2.841870e-03[&length_mean=3.19985335e-03,length_median=2.84187000e-03,length_95%HPD={3.58252700e-04,6.83730000e-03}],(37[&prob=1.00000000e+00,prob_stddev=0.00000000e+00,prob_range={1.00000000e+00,1.00000000e+00},prob(percent)="100",prob+-sd="100+-0"]:7.374163e-04[&length_mean=1.06349092e-03,length_median=7.37416300e-04,length_95%HPD={5.41826800e-08,3.18123800e-03}],46[&prob=1.00000000e+00,prob_stddev=0.00000000e+00,prob_range={1.00000000e+00,1.00000000e+00},prob(percent)="100",prob+-sd="100+-0"]:7.625871e-04[&length_mean=1.08505431e-03,length_median=7.62587100e-04,length_95%HPD={1.65237100e-07,3.22032300e-03}],47[&prob=1.00000000e+00,prob_stddev=0.00000000e+00,prob_range={1.00000000e+00,1.00000000e+00},prob(percent)="100",prob+-sd="100+-0"]:7.316228e-04[&length_mean=1.04670626e-03,length_median=7.31622800e-04,length_95%HPD={7.01814500e-07,3.13324700e-03}])[&prob=9.76806185e-01,prob_stddev=3.39320769e-03,prob_range={9.74406825e-01,9.79205545e-01},prob(percent)="98",prob+-sd="98+-0"]:1.811322e-03[&length_mean=2.17419240e-03,length_median=1.81132200e-03,length_95%HPD={2.88761000e-05,5.20785000e-03}])[&prob=1.00000000e+00,prob_stddev=0.00000000e+00,prob_range={1.00000000e+00,1.00000000e+00},prob(percent)="100",prob+-sd="100+-0"]:3.892685e-03[&length_mean=4.25904113e-03,length_median=3.89268500e-03,length_95%HPD={7.36033700e-04,8.51897500e-03}],48[&prob=1.00000000e+00,prob_stddev=0.00000000e+00,prob_range={1.00000000e+00,1.00000000e+00},prob(percent)="100",prob+-sd="100+-0"]:7.330537e-03[&length_mean=7.70492659e-03,length_median=7.33053700e-03,length_95%HPD={2.37844200e-03,1.32545100e-02}],57[&prob=1.00000000e+00,prob_stddev=0.00000000e+00,prob_range={1.00000000e+00,1.00000000e+00},prob(percent)="100",prob+-sd="100+-0"]:3.737435e-03[&length_mean=4.08497258e-03,length_median=3.73743500e-03,length_95%HPD={6.48803100e-04,8.17073200e-03}],(59[&prob=1.00000000e+00,prob_stddev=0.00000000e+00,prob_range={1.00000000e+00,1.00000000e+00},prob(percent)="100",prob+-sd="100+-0"]:3.941190e-03[&length_mean=4.32720549e-03,length_median=3.94119000e-03,length_95%HPD={7.55260600e-04,8.66207400e-03}],(60[&prob=1.00000000e+00,prob_stddev=0.00000000e+00,prob_range={1.00000000e+00,1.00000000e+00},prob(percent)="100",prob+-sd="100+-0"]:7.382278e-04[&length_mean=1.06849290e-03,length_median=7.38227800e-04,length_95%HPD={6.86853500e-08,3.20085100e-03}],61[&prob=1.00000000e+00,prob_stddev=0.00000000e+00,prob_range={1.00000000e+00,1.00000000e+00},prob(percent)="100",prob+-sd="100+-0"]:7.258901e-04[&length_mean=1.09155723e-03,length_median=7.25890100e-04,length_95%HPD={3.39711900e-07,3.34717500e-03}])[&prob=9.88136497e-01,prob_stddev=3.58171923e-03,prob_range={9.85603839e-01,9.90669155e-01},prob(percent)="99",prob+-sd="99+-0"]:1.828670e-03[&length_mean=2.19145826e-03,length_median=1.82867000e-03,length_95%HPD={5.55273900e-05,5.32051500e-03}])[&prob=9.99600107e-01,prob_stddev=5.65534616e-04,prob_range={9.99200213e-01,1.00000000e+00},prob(percent)="100",prob+-sd="100+-0"]:3.859878e-03[&length_mean=4.23979217e-03,length_median=3.85987800e-03,length_95%HPD={7.63452800e-04,8.70858400e-03}])[&prob=9.92002133e-01,prob_stddev=0.00000000e+00,prob_range={9.92002133e-01,9.92002133e-01},prob(percent)="99",prob+-sd="99+-0"]:3.845890e-03[&length_mean=4.20228643e-03,length_median=3.84589000e-03,length_95%HPD={5.57752200e-04,8.74151500e-03}],49[&prob=1.00000000e+00,prob_stddev=0.00000000e+00,prob_range={1.00000000e+00,1.00000000e+00},prob(percent)="100",prob+-sd="100+-0"]:6.091794e-03[&length_mean=6.45716072e-03,length_median=6.09179400e-03,length_95%HPD={1.51782200e-03,1.18457100e-02}],((55[&prob=1.00000000e+00,prob_stddev=0.00000000e+00,prob_range={1.00000000e+00,1.00000000e+00},prob(percent)="100",prob+-sd="100+-0"]:7.405121e-04[&length_mean=1.06391329e-03,length_median=7.40512100e-04,length_95%HPD={1.66246600e-07,3.13205400e-03}],56[&prob=1.00000000e+00,prob_stddev=0.00000000e+00,prob_range={1.00000000e+00,1.00000000e+00},prob(percent)="100",prob+-sd="100+-0"]:1.738031e-03[&length_mean=2.10184472e-03,length_median=1.73803100e-03,length_95%HPD={3.12771500e-05,5.01689900e-03}])[&prob=1.00000000e+00,prob_stddev=0.00000000e+00,prob_range={1.00000000e+00,1.00000000e+00},prob(percent)="100",prob+-sd="100+-0"]:7.142474e-03[&length_mean=7.50564364e-03,length_median=7.14247400e-03,length_95%HPD={2.03989000e-03,1.33054200e-02}],((62[&prob=1.00000000e+00,prob_stddev=0.00000000e+00,prob_range={1.00000000e+00,1.00000000e+00},prob(percent)="100",prob+-sd="100+-0"]:7.270406e-04[&length_mean=1.06258843e-03,length_median=7.27040600e-04,length_95%HPD={1.89347800e-08,3.13830500e-03}],63[&prob=1.00000000e+00,prob_stddev=0.00000000e+00,prob_range={1.00000000e+00,1.00000000e+00},prob(percent)="100",prob+-sd="100+-0"]:7.403577e-04[&length_mean=1.06814745e-03,length_median=7.40357700e-04,length_95%HPD={2.79869800e-07,3.18337000e-03}])[&prob=1.00000000e+00,prob_stddev=0.00000000e+00,prob_range={1.00000000e+00,1.00000000e+00},prob(percent)="100",prob+-sd="100+-0"]:7.374946e-03[&length_mean=7.77002030e-03,length_median=7.37494600e-03,length_95%HPD={2.33613600e-03,1.35033300e-02}],80[&prob=1.00000000e+00,prob_stddev=0.00000000e+00,prob_range={1.00000000e+00,1.00000000e+00},prob(percent)="100",prob+-sd="100+-0"]:1.511901e-02[&length_mean=1.55369836e-02,length_median=1.51190100e-02,length_95%HPD={7.43626400e-03,2.37516200e-02}])[&prob=7.44601440e-01,prob_stddev=3.77023077e-04,prob_range={7.44334844e-01,7.44868035e-01},prob(percent)="74",prob+-sd="74+-0"]:2.367813e-03[&length_mean=2.75330837e-03,length_median=2.36781300e-03,length_95%HPD={4.73215900e-06,6.51591500e-03}])[&prob=5.55718475e-01,prob_stddev=1.03681346e-02,prob_range={5.48387097e-01,5.63049853e-01},prob(percent)="56",prob+-sd="56+-1"]:2.938876e-03[&length_mean=3.31541847e-03,length_median=2.93887600e-03,length_95%HPD={2.74402900e-04,7.09232200e-03}])[&prob=9.99733404e-01,prob_stddev=3.77023077e-04,prob_range={9.99466809e-01,1.00000000e+00},prob(percent)="100",prob+-sd="100+-0"]:3.289829e-03[&length_mean=3.66742960e-03,length_median=3.28982900e-03,length_95%HPD={3.12586200e-04,7.69784100e-03}]);


end;
